# Supplementary material for: The Molecular Mechanism of Yellow Mushroom (Floccularia luteovirens) Response to Strong Ultraviolet Radiation on the Qinghai-Tibet Plateau
Source: Front Microbiol. 2022 Jun 20;13:918491. doi: 10.3389/fmicb.2022.918491 (PMC9251379; doi:10.3389/fmicb.2022.918491)
Supplement: Supplementary file 2 [file Table_2.XLSX]

## Sheet: Sheet1
Table S1 Primer sequences used in the present study.
geneID	Forward	Reverse
18S	CGACTTCGGAAGGGTTGTAT	CGTTTCTCAGGCTCCTTCTC
TRINITY_DN8789_c0_g1	CTGGGAAGAGGAAGGTGAGG	CCTCATCAGACTCAAAGCGC
TRINITY_DN8547_c2_g1	CAGTTGTGTTTGAGTGCTGGA	TTACGTTAGTGCCGGGGATT
TRINITY_DN6627_c1_g6	GCAAGTGATGACGGCAAAAT	CAAGCTGGCCCATGTAACTC
TRINITY_DN9044_c1_g2	CGGTTTTCGTGTTCTTCGGT	CCATACGGGCAATTAAGGGC
TRINITY_DN7303_c1_g3	AAGCTTCCCTTCTCACCCTC	CTTCACCCACCTCTCACGAT
TRINITY_DN9018_c2_g2	TCGTCCGTGACTACAAGCTT	CAATGCTTGACCATCCCCTG
TRINITY_DN8731_c0_g1	CTGTCCGACATAAGCACTGC	GTTGACTTTCGATCCTGCCC
TRINITY_DN7896_c1_g2	AGCAGGCAGTTTGTTGAGTG	CTTTGCTCTCATGGCTGCTG
TRINITY_DN9092_c2_g2	TGATTACGTCCCTGCCCTTT	CCCGTTAATGATCCTTCCGC
TRINITY_DN7549_c0_g1	GGTGAAAAGTGGCATGGTGT	ATACGGATCCTAACGGCGAG
TRINITY_DN5013_c0_g1	TCTCCGTGACTTCCTCTTCG	TTGCAGTCCGGTGAGTATGT
TRINITY_DN7093_c0_g1	GTACAGGCACACTTCCTCCT	TCGTTATCCCAGCCGAATGT
TRINITY_DN6978_c0_g2	CACATTTGACCGGTGGACTG	CAGTAACGGTCAAGAGCAGC
TRINITY_DN5317_c0_g1	GACTGCGATTCTGGGTTGAC	TGCAATGGACGATGGGAGAT
TRINITY_DN9062_c1_g2	TAACAAACGCAACACCCTCG	CACGCTCAATTGTCTCCGAG
TRINITY_DN5196_c0_g1	GCAAGAGAAGGTTGTGGGTG	GGTTCGTGCAGGTGACATTT
TRINITY_DN5967_c0_g1	ACATGTCCGCTTTCGCTTAC	GTCGGTGCACAAAAGGAAGT
TRINITY_DN7035_c0_g1	TAGGCTGACTTTGTGGGGAG	CCAGTACCACCGACATGTCT
TRINITY_DN6482_c0_g1	CCCAGCCTTATTTCTGCGTC	TTTGTTGCCTGTGACTGGTG
TRINITY_DN5007_c0_g1	GGAAGCTCCGGTGGTATAGG	CCTTCTGGGTTGAAAGTGCC
TRINITY_DN5287_c0_g1	GGGTTTGGCAATGACACAGT	GACAGTCTGCAACCTGTTCG
TRINITY_DN5245_c0_g1	GGGTCGAACGGATTGCTTAC	TGTTGAAATCGGGAGTTGCG

## Sheet: Sheet2
Table S2 Information of 247 co-differentially expressed mRNA
id	TPM (VM)	TPM (YFB)	TPM (FB)	NR	NT	PFAM	Swissprot	TrEMBL	GO	KEGG
TRINITY_DN6859_c0_g1	1.48652	28.6317	9.62901	gi|646384202|gb|KDQ49557.1| hypothetical protein JAAARDRAFT_42799 [Jaapia argillacea MUCL 33604] 2.74742e-25	-	-	-	tr|A0A067PEV9|A0A067PEV9_9HOMO Uncharacterized protein OS=Jaapia argillacea MUCL 33604 GN=JAAARDRAFT_42799 PE=4 SV=1 2.80747e-25	-	-
TRINITY_DN8276_c0_g5	6.09291	100.599	27.5977	gi|1021821536|gb|KZP10254.1| hypothetical protein FIBSPDRAFT_963253 [Fibulorhizoctonia sp. CBS 109695] 0.0	-	-	-	tr|A0A067PWK9|A0A067PWK9_9HOMO Uncharacterized protein OS=Jaapia argillacea MUCL 33604 GN=JAAARDRAFT_193672 PE=4 SV=1 1.72774e-173	-	-
TRINITY_DN6781_c0_g2	1.86729	12.9884	28.8796	-	-	-	-	-	-	-
TRINITY_DN8657_c0_g4	20.2506	782.967	362.957	gi|1012967171|gb|KYQ41918.1| K(+)/H(+) antiporter 1 [Hypsizygus marmoreus] 0.0	-	-	sp|Q9P7I1|KHA1_SCHPO K(+)/H(+) antiporter 1 OS=Schizosaccharomyces pombe (strain 972 / ATCC 24843) GN=kha1 PE=3 SV=2 7.38622e-102	tr|A0A0C9X6Y2|A0A0C9X6Y2_9AGAR Unplaced genomic scaffold K443scaffold_167, whole genome shotgun sequence OS=Laccaria amethystina LaAM-08-1 GN=K443DRAFT_106166 PE=4 SV=1 0.0	GO:0005451, monovalent cation:proton antiporter activity;GO:0005886, plasma membrane;GO:0006885, regulation of pH;GO:0012505, endomembrane system;GO:0015299, solute:proton antiporter activity;GO:0015386, potassium:proton antiporter activity;GO:0016021, integral component of membrane;GO:0030007, cellular potassium ion homeostasis;GO:0071805, potassium ion transmembrane transport	-
TRINITY_DN8032_c0_g1	2.70048	23.0373	48.0524	gi|648172284|gb|KDR85900.1| hypothetical protein GALMADRAFT_52680 [Galerina marginata CBS 339.88] 0.0	-	-	sp|O74438|MCP2_SCHPO Meiotic coiled-coil protein 2 OS=Schizosaccharomyces pombe (strain 972 / ATCC 24843) GN=mcp2 PE=3 SV=1 4.73154e-62	tr|A0A067TRQ4|A0A067TRQ4_9AGAR Uncharacterized protein OS=Galerina marginata CBS 339.88 GN=GALMADRAFT_52680 PE=4 SV=1 0.0	GO:0003723, RNA binding;GO:0005737, cytoplasm;GO:0051321, meiotic cell cycle	-
TRINITY_DN7022_c0_g2	1.75274	174.616	60.8066	gi|170117051|ref|XP_001889714.1| predicted protein [Laccaria bicolor S238N-H82] gi|164635294|gb|EDQ99603.1| predicted protein [Laccaria bicolor S238N-H82] 3.24344e-36	-	-	sp|P47033|PRY3_YEAST Cell wall protein PRY3 OS=Saccharomyces cerevisiae (strain ATCC 204508 / S288c) GN=PRY3 PE=1 SV=1 1.99774e-14	tr|B0E0K9|B0E0K9_LACBS Predicted protein OS=Laccaria bicolor (strain S238N-H82 / ATCC MYA-4686) GN=LACBIDRAFT_316267 PE=3 SV=1 3.31433e-36	GO:0005576, extracellular region;GO:0009277, fungal-type cell wall;GO:0015918, sterol transport;GO:0031225, anchored component of membrane	-
TRINITY_DN7507_c0_g1	5.10295	19.1196	40.0973	gi|1012966253|gb|KYQ41002.1| hypothetical protein Hypma_04950 [Hypsizygus marmoreus] 1.04824e-57	-	-	-	tr|U4KZN3|U4KZN3_PYROM Uncharacterized protein OS=Pyronema omphalodes (strain CBS 100304) GN=PCON_07549 PE=4 SV=1 5.58323e-44	-	-
TRINITY_DN8878_c0_g1	65.7243	180.15	515.669	gi|648168332|gb|KDR81985.1| hypothetical protein GALMADRAFT_240389 [Galerina marginata CBS 339.88] 7.38342e-96	-	pfam01522, Polysacc_deac_1, Polysaccharide deacetylase. This domain is found in polysaccharide deacetylase. This family of polysaccharide deacetylases includes NodB (nodulation protein B from Rhizobium) which is a chitooligosaccharide deacetylase. It also includes chitin deacetylase from yeast, and endoxylanases which hydrolyzes glucosidic bonds in xylan. 8.7641e-20	sp|D4AM78|CDA_ARTBC Chitin deacetylase ARB_04768 OS=Arthroderma benhamiae (strain ATCC MYA-4681 / CBS 112371) GN=ARB_04768 PE=3 SV=1 2.69853e-16	tr|A0A067TFM4|A0A067TFM4_9AGAR Uncharacterized protein OS=Galerina marginata CBS 339.88 GN=GALMADRAFT_240389 PE=4 SV=1 7.54479e-96	GO:0000272, polysaccharide catabolic process;GO:0004099, chitin deacetylase activity;GO:0005975, carbohydrate metabolic process;GO:0006032, chitin catabolic process;GO:0016810, hydrolase activity, acting on carbon-nitrogen (but not peptide) bonds;GO:0046872, metal ion binding	-
TRINITY_DN7240_c0_g1	0.0001	10.5848	27.7549	-	-	-	-	-	-	-
TRINITY_DN8690_c0_g1	8.3666	154.757	32.0551	gi|449539124|gb|EMD30441.1| hypothetical protein CERSUDRAFT_163835, partial [Gelatoporia subvermispora B] 2.78709e-77	gi|336239114|gb|JF317392.1| Pilea cadierei 26S ribosomal RNA gene, partial sequence 0.0	-	sp|Q8TGM7|ART2_YEAST Putative uncharacterized protein ART2 OS=Saccharomyces cerevisiae (strain ATCC 204508 / S288c) GN=ART2 PE=5 SV=1 3.34344e-20	tr|M2QVB1|M2QVB1_CERS8 Uncharacterized protein (Fragment) OS=Ceriporiopsis subvermispora (strain B) GN=CERSUDRAFT_163835 PE=4 SV=1 2.84801e-77	-	-
TRINITY_DN8126_c1_g4	19.1606	383.538	98.2947	-	-	-	-	-	-	-
TRINITY_DN8731_c0_g1	18.3749	101.652	203.947	gi|1012968635|gb|KYQ43378.1| cAMP-regulated D2 protein [Hypsizygus marmoreus] 0.0	-	pfam00135, COesterase, Carboxylesterase family. 2.61177e-34	sp|P21837|CRYS_DICDI Crystal protein OS=Dictyostelium discoideum GN=cryS PE=1 SV=1 8.55723e-36	tr|A0A0C3CZS0|A0A0C3CZS0_HEBCY Carboxylic ester hydrolase OS=Hebeloma cylindrosporum h7 GN=M413DRAFT_438559 PE=3 SV=1 0.0	GO:0016787, hydrolase activity;GO:0033118, esterosome membrane;GO:0052689, carboxylic ester hydrolase activity	-
TRINITY_DN5598_c0_g2	13.262	50.4802	105.364	gi|750946349|gb|KIK04248.1| hypothetical protein K443DRAFT_130880 [Laccaria amethystina LaAM-08-1] 2.07776e-153	-	-	-	tr|A0A0C9Y878|A0A0C9Y878_9AGAR Unplaced genomic scaffold K443scaffold_36, whole genome shotgun sequence OS=Laccaria amethystina LaAM-08-1 GN=K443DRAFT_130880 PE=4 SV=1 2.12318e-153	-	-
TRINITY_DN8428_c0_g6	1.39561	5.2876	12.5418	gi|751015180|gb|KIK56916.1| hypothetical protein GYMLUDRAFT_247448 [Gymnopus luxurians FD-317 M1] 1.26488e-15	-	-	sp|O60508|PRP17_HUMAN Pre-mRNA-processing factor 17 OS=Homo sapiens GN=CDC40 PE=1 SV=1 1.60133e-07	tr|A0A0D0BPB7|A0A0D0BPB7_9AGAR Unplaced genomic scaffold GYMLUscaffold_46, whole genome shotgun sequence OS=Gymnopus luxurians FD-317 M1 GN=GYMLUDRAFT_247448 PE=4 SV=1 1.29252e-15	GO:0000350, generation of catalytic spliceosome for second transesterification step;GO:0000398, mRNA splicing, via spliceosome;GO:0005654, nucleoplasm;GO:0005681, spliceosomal complex;GO:0006369, termination of RNA polymerase II transcription;GO:0006405, RNA export from nucleus;GO:0006406, mRNA export from nucleus;GO:0008380, RNA splicing;GO:0031124, mRNA 3'-end processing;GO:0071013, catalytic s…	-
TRINITY_DN5013_c0_g1	2.85249	26.9139	72.4589	gi|597965677|ref|XP_007325778.1| hypothetical protein AGABI1DRAFT_124383 [Agaricus bisporus var. burnettii JB137-S8] gi|409083707|gb|EKM84064.1| hypothetical protein AGABI1DRAFT_124383 [Agaricus bisporus var. burnettii JB137-S8] 1.34872e-26	-	-	-	tr|K5WB17|K5WB17_AGABU Uncharacterized protein OS=Agaricus bisporus var. burnettii (strain JB137-S8 / ATCC MYA-4627 / FGSC 10392) GN=AGABI1DRAFT_124383 PE=4 SV=1 1.3782e-26	GO:0016021, integral component of membrane	-
TRINITY_DN7136_c0_g1	10.4952	49.0605	21.3252	gi|170112732|ref|XP_001887567.1| predicted protein [Laccaria bicolor S238N-H82] gi|164637469|gb|EDR01754.1| predicted protein [Laccaria bicolor S238N-H82] 1.26021e-103	-	pfam03649, UPF0014, uncharacterized protein family (UPF0014). 6.62562e-33	sp|Q58348|Y938_METJA UPF0014 membrane protein MJ0938 OS=Methanocaldococcus jannaschii (strain ATCC 43067 / DSM 2661 / JAL-1 / JCM 10045 / NBRC 100440) GN=MJ0938 PE=3 SV=1 4.78351e-16	tr|B0DUJ8|B0DUJ8_LACBS Predicted protein OS=Laccaria bicolor (strain S238N-H82 / ATCC MYA-4686) GN=LACBIDRAFT_310538 PE=4 SV=1 1.28775e-103	GO:0005887, integral component of plasma membrane;GO:0015075, ion transmembrane transporter activity;GO:0016021, integral component of membrane	-
TRINITY_DN9049_c0_g1	8.74141	37.8141	95.5678	gi|299741607|ref|XP_001834582.2| hypothetical protein CC1G_12460 [Coprinopsis cinerea okayama7#130] gi|298404791|gb|EAU87242.2| hypothetical protein CC1G_12460 [Coprinopsis cinerea okayama7#130] 7.26816e-155	-	-	-	tr|A8NL00|A8NL00_COPC7 Uncharacterized protein OS=Coprinopsis cinerea (strain Okayama-7 / 130 / ATCC MYA-4618 / FGSC 9003) GN=CC1G_12460 PE=4 SV=2 7.42701e-155	GO:0016021, integral component of membrane	-
TRINITY_DN8276_c0_g4	1.15702	17.3517	5.06825	gi|646393794|gb|KDQ58251.1| hypothetical protein JAAARDRAFT_193673 [Jaapia argillacea MUCL 33604] 2.75747e-78	-	pfam02816, Alpha_kinase, Alpha-kinase family. This family is a novel family of eukaryotic protein kinase catalytic domains, which have no detectable similarity to conventional kinases. The family contains myosin heavy chain kinases and Elongation Factor-2 kinase and a bifunctional ion channel. This family is known as the alpha-kinase family. The structure of the kinase domain revealed unexpected …	sp|Q54DK4|AK1_DICDI Alpha-protein kinase 1 OS=Dictyostelium discoideum GN=ak1 PE=3 SV=1 2.90429e-08	tr|A0A067Q6M1|A0A067Q6M1_9HOMO Uncharacterized protein OS=Jaapia argillacea MUCL 33604 GN=JAAARDRAFT_193673 PE=4 SV=1 2.81774e-78	GO:0004674, protein serine/threonine kinase activity;GO:0005096, GTPase activator activity;GO:0005524, ATP binding;GO:0006468, protein phosphorylation;GO:0046872, metal ion binding	-
TRINITY_DN8866_c0_g1	22.1406	55.6076	172.996	gi|1012960550|gb|KYQ35324.1| putative inactive dehydrogenase EasA [Hypsizygus marmoreus] 3.02856e-38	-	pfam00724, Oxidored_FMN, NADH:flavin oxidoreductase / NADH oxidase family. 3.15178e-06	sp|Q09671|OYEB_SCHPO Putative NADPH dehydrogenase C5H10.10 OS=Schizosaccharomyces pombe (strain 972 / ATCC 24843) GN=SPAC5H10.10 PE=3 SV=1 1.89894e-21	tr|E2LQA8|E2LQA8_MONPE Uncharacterized protein (Fragment) OS=Moniliophthora perniciosa (strain FA553 / isolate CP02) GN=MPER_09104 PE=4 SV=1 1.17605e-32	GO:0003959, NADPH dehydrogenase activity;GO:0005622, intracellular;GO:0005634, nucleus;GO:0005829, cytosol;GO:0010181, FMN binding;GO:0016491, oxidoreductase activity;GO:0018548, pentaerythritol trinitrate reductase activity;GO:0052690, trichloro-p-hydroquinone reductive dehalogenase activity;GO:0055114, oxidation-reduction process	-
TRINITY_DN5007_c0_g1	22.2859	2.76664	9.08897	gi|1012962697|gb|KYQ37459.1| hypothetical protein Hypma_08737 [Hypsizygus marmoreus] 0.0	-	-	-	tr|A0A067T4L2|A0A067T4L2_9AGAR Uncharacterized protein OS=Galerina marginata CBS 339.88 GN=GALMADRAFT_94657 PE=4 SV=1 1.82605e-178	GO:0003824, catalytic activity	-
TRINITY_DN6627_c1_g6	1.64889	13.4934	29.9386	gi|597932164|ref|XP_007320426.1| hypothetical protein SERLADRAFT_357012 [Serpula lacrymans var. lacrymans S7.9] gi|336382035|gb|EGO23186.1| hypothetical protein SERLADRAFT_357012 [Serpula lacrymans var. lacrymans S7.9] 1.01726e-11	-	-	-	tr|F8P208|F8P208_SERL9 Putative uncharacterized protein OS=Serpula lacrymans var. lacrymans (strain S7.9) GN=SERLADRAFT_357012 PE=4 SV=1 1.03949e-11	-	-
TRINITY_DN6978_c0_g2	6.88176	2453.18	6868.15	gi|568440389|ref|XP_006455932.1| hypothetical protein AGABI2DRAFT_195232, partial [Agaricus bisporus var. bisporus H97] gi|426193776|gb|EKV43709.1| hypothetical protein AGABI2DRAFT_195232, partial [Agaricus bisporus var. bisporus H97] 1.32455e-11	-	-	-	tr|K9HC11|K9HC11_AGABB Uncharacterized protein (Fragment) OS=Agaricus bisporus var. bisporus (strain H97 / ATCC MYA-4626 / FGSC 10389) GN=AGABI2DRAFT_195232 PE=4 SV=1 1.3535e-11	GO:0016021, integral component of membrane	-
TRINITY_DN3549_c0_g1	8.3104	295.21	127.48	gi|648156141|gb|KDR69925.1| hypothetical protein GALMADRAFT_76714 [Galerina marginata CBS 339.88] 5.22776e-33	-	-	-	tr|A0A067SG67|A0A067SG67_9AGAR Uncharacterized protein OS=Galerina marginata CBS 339.88 GN=GALMADRAFT_76714 PE=4 SV=1 5.34202e-33	GO:0016021, integral component of membrane;GO:0055085, transmembrane transport	-
TRINITY_DN8926_c1_g3	7.86096	39.2018	112.077	-	-	-	-	-	-	-
TRINITY_DN4497_c0_g1	12.7823	210.154	40.4666	-	-	-	-	-	-	-
TRINITY_DN7327_c0_g1	1.51773	14.2303	31.2224	gi|1012962990|gb|KYQ37750.1| Alpha-amylase 1 [Hypsizygus marmoreus] 3.74969e-169	-	pfam00128, Alpha-amylase, Alpha amylase, catalytic domain. Alpha amylase is classified as family 13 of the glycosyl hydrolases. The structure is an 8 stranded alpha/beta barrel containing the active site, interrupted by a ~70 a.a. calcium-binding domain protruding between beta strand 3 and alpha helix 3, and a carboxyl-terminal Greek key beta-barrel domain. 1.25375e-30	sp|Q01117|AMY1_LIPKO Alpha-amylase 1 OS=Lipomyces kononenkoae GN=LKA1 PE=1 SV=2 2.34878e-113	tr|A0A137QLB4|A0A137QLB4_9AGAR Alpha-amylase 1 OS=Leucoagaricus sp. SymC.cos GN=AN958_07774 PE=4 SV=1 6.01621e-161	GO:0004556, alpha-amylase activity;GO:0005509, calcium ion binding;GO:0005576, extracellular region;GO:0016021, integral component of membrane;GO:0016052, carbohydrate catabolic process	K01176-ko00500 Starch and sucrose metabolism
TRINITY_DN4924_c0_g1	0.725322	43.4469	119.514	gi|1012971037|gb|KYQ45777.1| hypothetical protein Hypma_00607 [Hypsizygus marmoreus] 0.0	-	-	-	tr|A0A067U235|A0A067U235_9AGAR Uncharacterized protein OS=Galerina marginata CBS 339.88 GN=GALMADRAFT_234290 PE=4 SV=1 0.0	GO:0000166, nucleotide binding;GO:0003676, nucleic acid binding	-
TRINITY_DN6734_c0_g1	24.1529	126.376	333.272	gi|751021325|gb|KIK63032.1| hypothetical protein GYMLUDRAFT_41333 [Gymnopus luxurians FD-317 M1] 0.0	-	pfam00580, UvrD-helicase, UvrD/REP helicase N-terminal domain. The Rep family helicases are composed of four structural domains. The Rep family function as dimers. REP helicases catalyze ATP dependent unwinding of double stranded DNA to single stranded DNA. Some family members have large insertions near to the carboxy-terminus relative to other members of the family. 1.53248e-46	sp|Q10213|SRS2_SCHPO ATP-dependent DNA helicase srs2 OS=Schizosaccharomyces pombe (strain 972 / ATCC 24843) GN=srs2 PE=1 SV=1 2.07228e-114	tr|A0A0D0CU68|A0A0D0CU68_9AGAR Unplaced genomic scaffold GYMLUscaffold_17, whole genome shotgun sequence OS=Gymnopus luxurians FD-317 M1 GN=GYMLUDRAFT_41333 PE=4 SV=1 0.0	GO:0000725, recombinational repair;GO:0003677, DNA binding;GO:0004003, ATP-dependent DNA helicase activity;GO:0005524, ATP binding;GO:0005634, nucleus;GO:0006301, postreplication repair;GO:0031297, replication fork processing;GO:0034644, cellular response to UV;GO:0044732, mitotic spindle pole body;GO:0072686, mitotic spindle	K03657-ko03420 Nucleotide excision repair;ko03430 Mismatch repair
TRINITY_DN7087_c0_g1	12.0374	205.242	28.4164	gi|763731484|gb|KJA28887.1| hypothetical protein HYPSUDRAFT_176857 [Hypholoma sublateritium FD-334 SS-4] 0.0	gi|595778595|ref|XM_007267779.1| Fomitiporia mediterranea MF3/22 oxaloacetate acetylhydrolase (FOMMEDRAFT_88115), partial mRNA 7.09788e-151	pfam13714, PEP_mutase, Phosphoenolpyruvate phosphomutase. This domain includes the enzyme Phosphoenolpyruvate phosphomutase (EC:5.4.2.9). The ppm protein has been characterized as catalysing the formation of a carbon-phosphorus bond by converting phosphoenolpyruvate (PEP) to phosphonopyruvate (P-Pyr). This enzyme has a TIM barrel fold. 2.88378e-17	sp|Q0QLE4|DML_EUBBA 2,3-dimethylmalate lyase OS=Eubacterium barkeri GN=Dml PE=1 SV=1 2.05084e-52	tr|A0A0D2LLN2|A0A0D2LLN2_9AGAR Uncharacterized protein OS=Hypholoma sublateritium FD-334 SS-4 GN=HYPSUDRAFT_176857 PE=4 SV=1 0.0	GO:0003824, catalytic activity;GO:0008152, metabolic process;GO:0046872, metal ion binding;GO:0047529, 2,3-dimethylmalate lyase activity;GO:0051187, cofactor catabolic process	-
TRINITY_DN5000_c0_g1	34.0737	3.47528	8.77822	gi|1018926138|dbj|GAT44499.1| predicted protein [Mycena chlorophos] 1.17101e-35	-	-	-	tr|V2Y420|V2Y420_MONRO Uncharacterized protein OS=Moniliophthora roreri (strain MCA 2997) GN=Moror_4993 PE=4 SV=1 3.89299e-28	GO:0016021, integral component of membrane	-
TRINITY_DN9018_c2_g2	31.1986	80.3639	234.182	gi|648162864|gb|KDR76559.1| hypothetical protein GALMADRAFT_246955 [Galerina marginata CBS 339.88] 1.7441e-152	-	pfam02128, Peptidase_M36, Fungalysin metallopeptidase (M36). 7.20771e-89	sp|Q2U1G7|NPI_ASPOR Extracellular metalloproteinase NpI OS=Aspergillus oryzae (strain ATCC 42149 / RIB 40) GN=NpI PE=2 SV=1 1.31777e-77	tr|A0A067T9I9|A0A067T9I9_9AGAR Uncharacterized protein OS=Galerina marginata CBS 339.88 GN=GALMADRAFT_246955 PE=4 SV=1 1.78222e-152	GO:0004222, metalloendopeptidase activity;GO:0005615, extracellular space;GO:0008270, zinc ion binding	-
TRINITY_DN4910_c0_g1	11.6572	151.902	350.395	gi|751689377|gb|KIM39371.1| hypothetical protein M413DRAFT_447300 [Hebeloma cylindrosporum h7] 4.6391e-71	-	pfam13430, DUF4112, Domain of unknown function (DUF4112). This family has several highly conserved GD sequence-motifs of unknown function. The family is found in bacteria, archaea and fungi. 1.56781e-22	-	tr|A0A0C3C6Y4|A0A0C3C6Y4_HEBCY Uncharacterized protein OS=Hebeloma cylindrosporum h7 GN=M413DRAFT_447300 PE=4 SV=1 4.7405e-71	GO:0016021, integral component of membrane	-
TRINITY_DN9082_c3_g4	7.24985	338.495	155.68	gi|1012966048|gb|KYQ40798.1| Riboflavin transporter MCH5 [Hypsizygus marmoreus] 3.00216e-15	-	-	-	tr|A0A067T0X6|A0A067T0X6_9AGAR Uncharacterized protein OS=Galerina marginata CBS 339.88 GN=GALMADRAFT_139714 PE=4 SV=1 1.56426e-10	GO:0016021, integral component of membrane;GO:0055085, transmembrane transport	-
TRINITY_DN7712_c0_g3	1.80097	27.0881	12.4001	gi|648165117|gb|KDR78797.1| hypothetical protein GALMADRAFT_244352 [Galerina marginata CBS 339.88] 2.19766e-21	-	-	-	tr|A0A067T8W0|A0A067T8W0_9AGAR Uncharacterized protein OS=Galerina marginata CBS 339.88 GN=GALMADRAFT_244352 PE=4 SV=1 2.24569e-21	GO:0005215, transporter activity;GO:0016021, integral component of membrane;GO:0055085, transmembrane transport	-
TRINITY_DN8443_c1_g2	6.49877	344.785	1004.31	gi|763722036|gb|KJA19496.1| hypothetical protein HYPSUDRAFT_217604 [Hypholoma sublateritium FD-334 SS-4] 2.58198e-20	-	-	-	tr|A0A0D2NS41|A0A0D2NS41_9AGAR Uncharacterized protein OS=Hypholoma sublateritium FD-334 SS-4 GN=HYPSUDRAFT_217604 PE=4 SV=1 2.63841e-20	-	-
TRINITY_DN8892_c0_g2	4.84376	47.5267	102.217	gi|751690397|gb|KIM40388.1| hypothetical protein M413DRAFT_446573 [Hebeloma cylindrosporum h7] 1.4986e-107	-	-	sp|D4B093|A1864_ARTBC Secreted protein ARB_01864 OS=Arthroderma benhamiae (strain ATCC MYA-4681 / CBS 112371) GN=ARB_01864 PE=1 SV=1 6.48662e-17	tr|A0A0C2XRQ7|A0A0C2XRQ7_HEBCY Uncharacterized protein OS=Hebeloma cylindrosporum h7 GN=M413DRAFT_446573 PE=4 SV=1 1.53135e-107	GO:0005576, extracellular region;GO:0009166, nucleotide catabolic process;GO:0016787, hydrolase activity	-
TRINITY_DN7934_c2_g4	4.77554	27.1182	73.1432	gi|242207003|ref|XP_002469356.1| predicted protein [Postia placenta Mad-698-R] gi|220731611|gb|EED85454.1| predicted protein [Postia placenta Mad-698-R] 3.48877e-19	-	-	-	tr|B8P0W1|B8P0W1_POSPM Predicted protein OS=Postia placenta (strain ATCC 44394 / Madison 698-R) GN=POSPLDRAFT_104938 PE=4 SV=1 3.56503e-19	-	-
TRINITY_DN6482_c0_g1	15.969	323.447	117.875	gi|1000862932|gb|KXN88801.1| WD repeat-containing protein 75 [Leucoagaricus sp. SymC.cos] 0.0	-	-	sp|Q8IWA0|WDR75_HUMAN WD repeat-containing protein 75 OS=Homo sapiens GN=WDR75 PE=1 SV=1 1.19382e-32	tr|A0A137QNL4|A0A137QNL4_9AGAR WD repeat-containing protein 75 OS=Leucoagaricus sp. SymC.cos GN=AN958_06670 PE=4 SV=1 0.0	GO:0000124, SAGA complex;GO:0003712, transcription cofactor activity;GO:0005654, nucleoplasm;GO:0005730, nucleolus;GO:0006357, regulation of transcription from RNA polymerase II promoter;GO:0006364, rRNA processing;GO:0016573, histone acetylation;GO:1903146, regulation of mitophagy;GO:1903955, positive regulation of protein targeting to mitochondrion	K14552-ko03008 Ribosome biogenesis in eukaryotes
TRINITY_DN6304_c0_g1	12.1618	50.7197	112.935	gi|750949357|gb|KIK07233.1| hypothetical protein K443DRAFT_626994 [Laccaria amethystina LaAM-08-1] 1.07554e-104	-	-	-	tr|A0A0C9YGS7|A0A0C9YGS7_9AGAR Unplaced genomic scaffold K443scaffold_13, whole genome shotgun sequence OS=Laccaria amethystina LaAM-08-1 GN=K443DRAFT_626994 PE=4 SV=1 1.09904e-104	GO:0005089, Rho guanyl-nucleotide exchange factor activity;GO:0035023, regulation of Rho protein signal transduction	-
TRINITY_DN8218_c1_g3	1.22222	13.5329	52.4387	-	-	-	-	-	-	-
TRINITY_DN7085_c0_g1	2.56587	13.9541	28.8121	-	-	-	-	-	-	-
TRINITY_DN5597_c0_g1	7.85463	30.0681	72.7824	gi|1012962978|gb|KYQ37738.1| Endo-1,4-beta-xylanase A [Hypsizygus marmoreus] 3.72803e-34	-	-	-	tr|A0A067NXV8|A0A067NXV8_PLEOS Carbohydrate-binding module family 13 protein (Fragment) OS=Pleurotus ostreatus PC15 GN=PLEOSDRAFT_1024829 PE=4 SV=1 5.14664e-33	-	-
TRINITY_DN7857_c1_g2	10.4823	98.6745	309.805	gi|751719760|gb|KIM68751.1| hypothetical protein SCLCIDRAFT_1208951 [Scleroderma citrinum Foug A] 2.92185e-79	-	pfam07993, NAD_binding_4, Male sterility protein. This family represents the C-terminal region of the male sterility protein in a number of arabidopsis and drosophila. A sequence-related jojoba acyl CoA reductase is also included. 2.53165e-11	sp|Q5BEJ6|AFOE_EMENI Iterative polyketide synthase afoE OS=Emericella nidulans (strain FGSC A4 / ATCC 38163 / CBS 112.46 / NRRL 194 / M139) GN=afoE PE=1 SV=1 1.70451e-28	tr|A0A0C3ELH8|A0A0C3ELH8_9HOMO Uncharacterized protein OS=Scleroderma citrinum Foug A GN=SCLCIDRAFT_1208951 PE=4 SV=1 2.98571e-79	GO:0008152, metabolic process;GO:0016746, transferase activity, transferring acyl groups;GO:0031177, phosphopantetheine binding	-
TRINITY_DN7303_c1_g3	47.1985	142.367	301.283	gi|1012967684|gb|KYQ42429.1| Uncharacterized protein C27B12.07 [Hypsizygus marmoreus] 2.81722e-111	-	pfam07798, DUF1640, Protein of unknown function (DUF1640). This family consists of sequences derived from hypothetical eukaryotic proteins. A region approximately 100 residues in length is featured. 1.52542e-30	sp|O42997|YBC7_SCHPO Uncharacterized protein C27B12.07 OS=Schizosaccharomyces pombe (strain 972 / ATCC 24843) GN=pi071 PE=4 SV=1 1.79406e-21	tr|A0A0C9XNJ8|A0A0C9XNJ8_9AGAR Unplaced genomic scaffold K443scaffold_16, whole genome shotgun sequence OS=Laccaria amethystina LaAM-08-1 GN=K443DRAFT_88652 PE=4 SV=1 1.52082e-109	GO:0005739, mitochondrion;GO:0016021, integral component of membrane;GO:0031966, mitochondrial membrane	-
TRINITY_DN8175_c0_g2	57.9203	400.436	958.638	gi|750951447|gb|KIK09314.1| hypothetical protein K443DRAFT_671812 [Laccaria amethystina LaAM-08-1] 1.39133e-49	-	-	-	tr|A0A0C9Y5Q7|A0A0C9Y5Q7_9AGAR Unplaced genomic scaffold K443scaffold_4, whole genome shotgun sequence OS=Laccaria amethystina LaAM-08-1 GN=K443DRAFT_671812 PE=4 SV=1 1.42174e-49	GO:0016021, integral component of membrane	-
TRINITY_DN8894_c1_g1	58.7528	26.4026	180.466	gi|646305729|gb|KDQ26875.1| hypothetical protein PLEOSDRAFT_1105773 [Pleurotus ostreatus PC15] 4.87888e-65	-	-	-	tr|A0A067NIS9|A0A067NIS9_PLEOS Uncharacterized protein OS=Pleurotus ostreatus PC15 GN=PLEOSDRAFT_1105773 PE=4 SV=1 4.94165e-65	-	-
TRINITY_DN6687_c2_g1	96787.6	4744.74	1505.93	gi|449540878|gb|EMD31866.1| hypothetical protein CERSUDRAFT_162690 [Gelatoporia subvermispora B] 1.34793e-57	gi|18254178|gb|AF261380.1| Floccularia albolanaripes strain DAOM214667 25S large subunit ribosomal RNA gene, partial sequence 0.0	-	sp|Q6CQE5|TAR1_KLULA Protein TAR1 OS=Kluyveromyces lactis (strain ATCC 8585 / CBS 2359 / DSM 70799 / NBRC 1267 / NRRL Y-1140 / WM37) GN=TAR1-A PE=4 SV=2 7.5402e-27	tr|M2QZA0|M2QZA0_CERS8 Uncharacterized protein OS=Ceriporiopsis subvermispora (strain B) GN=CERSUDRAFT_162690 PE=4 SV=1 1.37739e-57	GO:0005739, mitochondrion	-
TRINITY_DN9092_c2_g2	42777.8	1313.66	347.696	gi|660959187|gb|KEP46525.1| hypothetical protein V565_194550, partial [Rhizoctonia solani 123E] 2.2554e-42	gi|307829144|gb|GU372691.1| Mus musculus strain BALB/c 45S ribosomal RNA region genomic sequence 0.0	-	-	tr|A0A074RME4|A0A074RME4_9HOMO Uncharacterized protein (Fragment) OS=Rhizoctonia solani 123E GN=V565_194550 PE=4 SV=1 2.30469e-42	-	-
TRINITY_DN8477_c0_g2	15.2624	2.87409	6.08399	gi|751688043|gb|KIM38044.1| hypothetical protein M413DRAFT_448082 [Hebeloma cylindrosporum h7] 5.54766e-135	-	-	sp|Q9US44|YIZG_SCHPO Uncharacterized transporter C1002.16c OS=Schizosaccharomyces pombe (strain 972 / ATCC 24843) GN=SPAC1002.16c PE=3 SV=1 1.61806e-27	tr|A0A0C3C181|A0A0C3C181_HEBCY Uncharacterized protein OS=Hebeloma cylindrosporum h7 GN=M413DRAFT_448082 PE=4 SV=1 5.66891e-135	GO:0005794, Golgi apparatus;GO:0006820, anion transport;GO:0016021, integral component of membrane;GO:0022857, transmembrane transporter activity;GO:0032153, cell division site;GO:0046942, carboxylic acid transport;GO:0046943, carboxylic acid transmembrane transporter activity;GO:0051286, cell tip;GO:0055085, transmembrane transport	-
TRINITY_DN3875_c0_g1	48.8118	506.124	1113.09	gi|648158901|gb|KDR72637.1| hypothetical protein GALMADRAFT_228909 [Galerina marginata CBS 339.88] 7.38295e-16	-	-	-	tr|A0A067SRG6|A0A067SRG6_9AGAR Uncharacterized protein OS=Galerina marginata CBS 339.88 GN=GALMADRAFT_228909 PE=4 SV=1 7.54431e-16	-	-
TRINITY_DN7965_c0_g1	40102.9	1224.63	306.021	gi|599424932|ref|XP_007417431.1| hypothetical protein MELLADRAFT_94729 [Melampsora larici-populina 98AG31] gi|328850152|gb|EGF99321.1| hypothetical protein MELLADRAFT_94729 [Melampsora larici-populina 98AG31] 3.19685e-15	gi|597439367|dbj|AB905324.1| Meloidogyne javanica gene for 18S ribosomal RNA, partial sequence, isolate: Amami1, clone: 1 0.0	-	-	tr|F4S7R0|F4S7R0_MELLP Putative uncharacterized protein OS=Melampsora larici-populina (strain 98AG31 / pathotype 3-4-7) GN=MELLADRAFT_94729 PE=4 SV=1 3.26672e-15	-	-
TRINITY_DN4061_c0_g1	0.0001	17.88	7.67384	gi|648158036|gb|KDR71784.1| hypothetical protein GALMADRAFT_213640 [Galerina marginata CBS 339.88] 1.91684e-06	-	-	-	tr|A0A067SVP8|A0A067SVP8_9AGAR Uncharacterized protein OS=Galerina marginata CBS 339.88 GN=GALMADRAFT_213640 PE=4 SV=1 1.95873e-06	-	-
TRINITY_DN7403_c2_g1	102080	2607.31	1204.41	gi|927401775|ref|XP_013946733.1| hypothetical protein TRIATDRAFT_255346 [Trichoderma atroviride IMI 206040] gi|358399225|gb|EHK48568.1| hypothetical protein TRIATDRAFT_255346 [Trichoderma atroviride IMI 206040] 3.18868e-17	gi|937553038|gb|KT002365.1| Carassius gibelio 18S ribosomal RNA gene, partial sequence 0.0	pfam00648, Peptidase_C2, Calpain family cysteine protease. 3.67536e-09	sp|O75808|CAN15_HUMAN Calpain-15 OS=Homo sapiens GN=CAPN15 PE=1 SV=1 5.22325e-36	tr|G9NKZ9|G9NKZ9_HYPAI Uncharacterized protein OS=Hypocrea atroviridis (strain ATCC 20476 / IMI 206040) GN=TRIATDRAFT_255346 PE=4 SV=1 3.25837e-17	GO:0003700, transcription factor activity, sequence-specific DNA binding;GO:0004198, calcium-dependent cysteine-type endopeptidase activity;GO:0005737, cytoplasm;GO:0008233, peptidase activity;GO:0008234, cysteine-type peptidase activity;GO:0008270, zinc ion binding	-
TRINITY_DN7241_c0_g4	0.344162	6.11351	25.3253	gi|751023054|gb|KIK64756.1| hypothetical protein GYMLUDRAFT_160558, partial [Gymnopus luxurians FD-317 M1] 4.12601e-06	-	-	-	tr|Q5BBQ9|Q5BBQ9_EMENI Uncharacterized protein OS=Emericella nidulans (strain FGSC A4 / ATCC 38163 / CBS 112.46 / NRRL 194 / M139) GN=AN2021.2 PE=4 SV=1 5.83927e-06	-	-
TRINITY_DN6909_c0_g2	0.184896	67.7225	423.345	gi|691787370|emb|CDO76077.1| hypothetical protein BN946_scf184649.g3 [Trametes cinnabarina] 3.92252e-21	-	-	-	tr|A0A060SNG4|A0A060SNG4_PYCCI Uncharacterized protein OS=Pycnoporus cinnabarinus GN=BN946_scf184649.g3 PE=4 SV=1 3.97538e-21	-	-
TRINITY_DN9092_c1_g1	48391	1677.39	462.168	gi|751007920|gb|KIK49843.1| hypothetical protein GYMLUDRAFT_78612 [Gymnopus luxurians FD-317 M1] 2.91868e-66	gi|525331897|gb|KF266875.1| Armillaria luteovirens isolate D3 microsatellite LROR/LR sequence 0.0	-	-	tr|A0A0D0C4X9|A0A0D0C4X9_9AGAR Unplaced genomic scaffold GYMLUscaffold_233, whole genome shotgun sequence OS=Gymnopus luxurians FD-317 M1 GN=GYMLUDRAFT_78612 PE=4 SV=1 2.98247e-66	-	-
TRINITY_DN8305_c0_g1	0.962803	71.5293	17.7131	gi|648163589|gb|KDR77280.1| hypothetical protein GALMADRAFT_155902 [Galerina marginata CBS 339.88] 1.35738e-113	-	pfam00314, Thaumatin, Thaumatin family. 1.14695e-34	sp|Q9FSG7|TP1A_MALDO Thaumatin-like protein 1a OS=Malus domestica GN=TL1 PE=1 SV=1 3.3966e-28	tr|A0A067T260|A0A067T260_9AGAR Uncharacterized protein OS=Galerina marginata CBS 339.88 GN=GALMADRAFT_155902 PE=4 SV=1 1.38705e-113	GO:0005576, extracellular region	-
TRINITY_DN5287_c0_g1	3.30112	125.209	56.6042	-	-	-	-	-	-	-
TRINITY_DN8233_c0_g2	2.35466	72.349	146.011	gi|648161966|gb|KDR75670.1| hypothetical protein GALMADRAFT_140293 [Galerina marginata CBS 339.88] 4.00771e-164	-	-	sp|P76470|RHMT_ECOLI Inner membrane transport protein RhmT OS=Escherichia coli (strain K12) GN=rhmT PE=1 SV=2 3.28554e-34	tr|A0A067SXI9|A0A067SXI9_9AGAR Uncharacterized protein OS=Galerina marginata CBS 339.88 GN=GALMADRAFT_140293 PE=4 SV=1 4.06172e-164	GO:0005886, plasma membrane;GO:0006820, anion transport;GO:0016021, integral component of membrane;GO:0022857, transmembrane transporter activity;GO:0055085, transmembrane transport	-
TRINITY_DN8570_c0_g5	8.15063	78.4214	31.1821	gi|648171700|gb|KDR85316.1| hypothetical protein GALMADRAFT_218408 [Galerina marginata CBS 339.88] 1.36587e-48	-	-	sp|P34752|PHYA_ASPNG 3-phytase A OS=Aspergillus niger GN=phyA PE=1 SV=1 3.8432e-09	tr|A0A067TQ48|A0A067TQ48_9AGAR Uncharacterized protein OS=Galerina marginata CBS 339.88 GN=GALMADRAFT_218408 PE=3 SV=1 1.39573e-48	GO:0003993, acid phosphatase activity;GO:0005576, extracellular region;GO:0016158, 3-phytase activity	-
TRINITY_DN7549_c0_g1	7.71361	51.5736	113.102	gi|648166481|gb|KDR80154.1| hypothetical protein GALMADRAFT_277414 [Galerina marginata CBS 339.88] 0.0	-	pfam00069, Pkinase, Protein kinase domain. 1.11602e-44	sp|Q5AG71|HSL1_CANAL Serine/threonine-protein kinase HSL1 OS=Candida albicans (strain SC5314 / ATCC MYA-2876) GN=HSL1 PE=1 SV=1 8.55288e-99	tr|A0A067TJQ4|A0A067TJQ4_9AGAR Uncharacterized protein OS=Galerina marginata CBS 339.88 GN=GALMADRAFT_277414 PE=4 SV=1 0.0	GO:0004672, protein kinase activity;GO:0004674, protein serine/threonine kinase activity;GO:0005524, ATP binding;GO:0005935, cellular bud neck;GO:0009405, pathogenesis	K02515-ko04111 Cell cycle - yeast;ko04011 MAPK signaling pathway - yeast
TRINITY_DN5990_c0_g2	9.53577	201.868	40.5099	-	-	-	-	-	-	-
TRINITY_DN4303_c0_g1	1.38742	79.8002	35.3748	gi|1012966048|gb|KYQ40798.1| Riboflavin transporter MCH5 [Hypsizygus marmoreus] 2.13418e-30	-	-	-	tr|A8NVD3|A8NVD3_COPC7 Monocarboxylate permease OS=Coprinopsis cinerea (strain Okayama-7 / 130 / ATCC MYA-4618 / FGSC 9003) GN=CC1G_06248 PE=4 SV=2 9.97673e-30	GO:0016021, integral component of membrane;GO:0055085, transmembrane transport	-
TRINITY_DN7668_c0_g1	9.42202	2990.41	1351.23	gi|751729975|gb|KIM78294.1| hypothetical protein PILCRDRAFT_90686 [Piloderma croceum F 1598] 9.43806e-20	-	-	-	tr|A0A0C3FEB9|A0A0C3FEB9_9HOMO Uncharacterized protein OS=Piloderma croceum F 1598 GN=PILCRDRAFT_90686 PE=4 SV=1 9.64434e-20	-	-
TRINITY_DN7483_c2_g3	7.72825	0.0001	34.0146	gi|751724615|gb|KIM73014.1| hypothetical protein PILCRDRAFT_734670 [Piloderma croceum F 1598] 2.5695e-28	-	-	-	tr|A0A0C3EYH3|A0A0C3EYH3_9HOMO Uncharacterized protein OS=Piloderma croceum F 1598 GN=PILCRDRAFT_734670 PE=4 SV=1 2.62565e-28	-	-
TRINITY_DN7932_c0_g2	9.55572	46.8077	3.46214	gi|758344886|dbj|GAN11851.1| hydrolase, partial [Mucor ambiguus] 2.74231e-09	gi|662020058|ref|NR_121945.1| Actinoplanes friuliensis strain HAG 010964 23S ribosomal RNA gene, complete sequence 0.0	-	sp|Q3BAI2|YCX91_PHAAO Uncharacterized protein ORF91 OS=Phalaenopsis aphrodite subsp. formosana PE=4 SV=1 1.46901e-16	tr|A0A0C9MM56|A0A0C9MM56_9FUNG Hydrolase (Fragment) OS=Mucor ambiguus GN=MAM1_1112c11465 PE=4 SV=1 2.80224e-09	GO:0009507, chloroplast;GO:0016787, hydrolase activity	-
TRINITY_DN7956_c0_g4	0.692914	8.89128	17.8561	gi|1012960822|gb|KYQ35594.1| Pyranose dehydrogenase 3 [Hypsizygus marmoreus] 2.84799e-78	-	pfam05199, GMC_oxred_C, GMC oxidoreductase. This domain found associated with pfam00732. 1.47842e-14	sp|V5NDL4|PDH1_AGACM Pyranose dehydrogenase OS=Agaricus campestris GN=pdh1 PE=1 SV=1 4.30439e-27	tr|A0A0L6WFF8|A0A0L6WFF8_9AGAR Choline dehydrogenase, mitochondrial OS=Termitomyces sp. J132 GN=J132_07427 PE=3 SV=1 5.58155e-77	GO:0005576, extracellular region;GO:0005975, carbohydrate metabolic process;GO:0016614, oxidoreductase activity, acting on CH-OH group of donors;GO:0033718, pyranose dehydrogenase (acceptor) activity;GO:0050660, flavin adenine dinucleotide binding	-
TRINITY_DN6465_c0_g2	0.551642	7.20509	17.3826	-	-	-	-	-	-	-
TRINITY_DN8293_c0_g2	2023.85	50.0358	9.38786	gi|443916946|gb|ELU37844.1| hypothetical protein AG1IA_08121 [Rhizoctonia solani AG-1 IA] 6.83706e-10	gi|440647475|gb|JX985789.1| Tricholoma matsutake mitochondrion, complete genome 0.0	-	-	tr|L8WNC7|L8WNC7_THACA Uncharacterized protein OS=Thanatephorus cucumeris (strain AG1-IA) GN=AG1IA_08121 PE=4 SV=1 6.9865e-10	-	-
TRINITY_DN8098_c0_g3	73.9384	13.982	4.78125	gi|13785510|dbj|BAB43910.1| phosphate transporter [Pholiota nameko] 3.97431e-168	-	-	sp|Q7RVX9|PHO5_NEUCR Repressible high-affinity phosphate permease OS=Neurospora crassa (strain ATCC 24698 / 74-OR23-1A / CBS 708.71 / DSM 1257 / FGSC 987) GN=pho-5 PE=1 SV=2 2.3854e-107	tr|Q96X52|Q96X52_PHONA Phosphate transporter OS=Pholiota nameko GN=pdi85 PE=2 SV=1 4.06117e-168	GO:0005315, inorganic phosphate transmembrane transporter activity;GO:0005887, integral component of plasma membrane;GO:0006817, phosphate ion transport;GO:0015293, symporter activity;GO:0016021, integral component of membrane;GO:0022891, substrate-specific transmembrane transporter activity	-
TRINITY_DN8323_c0_g2	9.76085	180.696	437.362	gi|170108690|ref|XP_001885553.1| predicted protein [Laccaria bicolor S238N-H82] gi|164639429|gb|EDR03700.1| predicted protein [Laccaria bicolor S238N-H82] 0.0	-	pfam00724, Oxidored_FMN, NADH:flavin oxidoreductase / NADH oxidase family. 1.22127e-43	sp|P0CO10|CLF1_CRYNJ Pre-mRNA-splicing factor CLF1 OS=Cryptococcus neoformans var. neoformans serotype D (strain JEC21 / ATCC MYA-565) GN=CLF1 PE=3 SV=1 0.0	tr|B0DNR9|B0DNR9_LACBS Predicted protein OS=Laccaria bicolor (strain S238N-H82 / ATCC MYA-4686) GN=LACBIDRAFT_306807 PE=4 SV=1 0.0	GO:0000245, spliceosomal complex assembly;GO:0000974, Prp19 complex;GO:0006396, RNA processing;GO:0071010, prespliceosome;GO:0071011, precatalytic spliceosome;GO:0071012, catalytic step 1 spliceosome;GO:0071013, catalytic step 2 spliceosome;GO:0071014, post-mRNA release spliceosomal complex	K12869-ko03040 Spliceosome
TRINITY_DN8547_c2_g1	3.58255	85.2809	32.2659	gi|914263137|gb|KNZ78153.1| Peroxide stress-activated histidine kinase mak2 [Termitomyces sp. J132] 1.95082e-10	-	-	-	tr|A0A0L6WS38|A0A0L6WS38_9AGAR Peroxide stress-activated histidine kinase mak2 OS=Termitomyces sp. J132 GN=J132_01678 PE=4 SV=1 1.99346e-10	GO:0000155, phosphorelay sensor kinase activity;GO:0005524, ATP binding;GO:0005622, intracellular	-
TRINITY_DN6753_c0_g1	4.1164	114.336	52.1723	gi|1012959968|gb|KYQ34745.1| Carboxypeptidase S1 [Hypsizygus marmoreus] 0.0	-	pfam00450, Peptidase_S10, Serine carboxypeptidase. 1.11006e-39	sp|P34946|CPS1_PENJA Carboxypeptidase S1 OS=Penicillium janthinellum PE=1 SV=1 1.45788e-79	tr|A0A0D2LXM6|A0A0D2LXM6_9AGAR Carboxypeptidase OS=Hypholoma sublateritium FD-334 SS-4 GN=HYPSUDRAFT_148806 PE=3 SV=1 0.0	GO:0004185, serine-type carboxypeptidase activity	-
TRINITY_DN9062_c1_g2	31.3996	377.239	187.995	gi|648165068|gb|KDR78748.1| hypothetical protein GALMADRAFT_64526 [Galerina marginata CBS 339.88] 0.0	-	pfam00135, COesterase, Carboxylesterase family. 3.50358e-32	sp|Q94BZ1|ZIFL1_ARATH Protein ZINC INDUCED FACILITATOR-LIKE 1 OS=Arabidopsis thaliana GN=ZIFL1 PE=2 SV=1 6.01047e-36	tr|A0A067TID6|A0A067TID6_9AGAR Carboxylic ester hydrolase OS=Galerina marginata CBS 339.88 GN=GALMADRAFT_64526 PE=3 SV=1 0.0	GO:0005886, plasma membrane;GO:0009414, response to water deprivation;GO:0009630, gravitropism;GO:0009705, plant-type vacuole membrane;GO:0010540, basipetal auxin transport;GO:0016021, integral component of membrane;GO:0016787, hydrolase activity;GO:0022821, potassium ion antiporter activity;GO:0048364, root development;GO:0080167, response to karrikin;GO:0090333, regulation of stomatal closure	-
TRINITY_DN5245_c0_g1	11.6736	588.249	294.106	gi|648168266|gb|KDR81919.1| hypothetical protein GALMADRAFT_240231 [Galerina marginata CBS 339.88] 1.73452e-69	-	pfam07249, Cerato-platanin, Cerato-platanin. This family contains a number of fungal cerato-platanin phytotoxic proteins approximately 150 residues long. Cerato-platanin contains four cysteine residues that form two disulphide bonds. 1.23528e-37	sp|O74238|SNP1_PHANO Protein SnodProt1 OS=Phaeosphaeria nodorum (strain SN15 / ATCC MYA-4574 / FGSC 10173) GN=SNOG_13722 PE=2 SV=1 1.30486e-35	tr|A0A067TPT9|A0A067TPT9_9AGAR Uncharacterized protein OS=Galerina marginata CBS 339.88 GN=GALMADRAFT_240231 PE=4 SV=1 1.77243e-69	GO:0005576, extracellular region	-
TRINITY_DN9018_c2_g1	1.33841	22.4125	64.1239	gi|749758732|gb|KII83791.1| hypothetical protein PLICRDRAFT_58243 [Plicaturopsis crispa FD-325 SS-3] 2.47811e-68	-	-	-	tr|A0A0C9SKI4|A0A0C9SKI4_PLICR Unplaced genomic scaffold PLICRscaffold_21, whole genome shotgun sequence OS=Plicaturopsis crispa FD-325 SS-3 GN=PLICRDRAFT_58243 PE=4 SV=1 2.53227e-68	GO:0004222, metalloendopeptidase activity;GO:0005615, extracellular space;GO:0008270, zinc ion binding	-
TRINITY_DN6627_c0_g1	3.02729	40.5111	6.41035	gi|170101001|ref|XP_001881718.1| predicted protein [Laccaria bicolor S238N-H82] gi|164643677|gb|EDR07929.1| predicted protein [Laccaria bicolor S238N-H82] 1.74687e-33	-	-	-	tr|B0DCN7|B0DCN7_LACBS Predicted protein OS=Laccaria bicolor (strain S238N-H82 / ATCC MYA-4686) GN=LACBIDRAFT_298284 PE=4 SV=1 1.78505e-33	-	-
TRINITY_DN7198_c0_g1	8.22976	93.8578	29.9439	gi|1012961773|gb|KYQ36539.1| Arsenite resistance protein ArsB [Hypsizygus marmoreus] 2.00611e-172	-	pfam01758, SBF, Sodium Bile acid symporter family. This family consists of Na+/bile acid co-transporters. These transmembrane proteins function in the liver in the uptake of bile acids from portal blood plasma a process mediated by the co-transport of Na+. Also in the family is ARC3 from S. cerevisiae - this is a putative transmembrane protein involved in resistance to arsenic compounds. 4.72522e…	sp|P45946|ARSB_BACSU Arsenite resistance protein ArsB OS=Bacillus subtilis (strain 168) GN=arsB PE=3 SV=2 3.61755e-75	tr|A0A067SKY0|A0A067SKY0_9AGAR Uncharacterized protein OS=Galerina marginata CBS 339.88 GN=GALMADRAFT_229986 PE=4 SV=1 7.04756e-172	GO:0005342, organic acid transmembrane transporter activity;GO:0005887, integral component of plasma membrane;GO:0015103, inorganic anion transmembrane transporter activity;GO:0015104, antimonite transmembrane transporter activity;GO:0015105, arsenite transmembrane transporter activity;GO:0015297, antiporter activity;GO:0015699, antimonite transport;GO:0015700, arsenite transport;GO:0016021, inte…	-
TRINITY_DN8641_c0_g3	17.521	8.50611	3.45792	gi|648159250|gb|KDR72982.1| hypothetical protein GALMADRAFT_142684 [Galerina marginata CBS 339.88] 1.40582e-59	-	-	sp|O94300|YOOH_SCHPO Putative xanthine/uracil permease C887.17 OS=Schizosaccharomyces pombe (strain 972 / ATCC 24843) GN=SPBC887.17 PE=3 SV=1 3.1443e-30	tr|A0A067SSI7|A0A067SSI7_9AGAR Uncharacterized protein OS=Galerina marginata CBS 339.88 GN=GALMADRAFT_142684 PE=4 SV=1 1.43655e-59	GO:0000139, Golgi membrane;GO:0005345, purine nucleobase transmembrane transporter activity;GO:0005794, Golgi apparatus;GO:0016021, integral component of membrane	-
TRINITY_DN3934_c0_g1	16.2423	8.00129	40.843	gi|648158072|gb|KDR71820.1| hypothetical protein GALMADRAFT_270920 [Galerina marginata CBS 339.88] 6.01424e-07	-	-	-	tr|A0A067SLK1|A0A067SLK1_9AGAR Uncharacterized protein OS=Galerina marginata CBS 339.88 GN=GALMADRAFT_270920 PE=4 SV=1 6.14569e-07	-	-
TRINITY_DN5748_c0_g1	0.706769	7.41443	28.101	gi|1012967661|gb|KYQ42406.1| Extracellular metalloproteinase mep [Hypsizygus marmoreus] 4.20505e-36	-	pfam02128, Peptidase_M36, Fungalysin metallopeptidase (M36). 1.28071e-17	sp|A1C4M2|MEP_ASPCL Extracellular metalloproteinase mep OS=Aspergillus clavatus (strain ATCC 1007 / CBS 513.65 / DSM 816 / NCTC 3887 / NRRL 1) GN=mep PE=3 SV=1 2.0474e-15	tr|A0A0C3S974|A0A0C3S974_PHLGI Uncharacterized protein OS=Phlebiopsis gigantea 11061_1 CR5-6 GN=PHLGIDRAFT_19054 PE=4 SV=1 2.8063e-35	GO:0004222, metalloendopeptidase activity;GO:0005615, extracellular space;GO:0008270, zinc ion binding	-
TRINITY_DN6334_c2_g1	2.45042	6.68368	20.6465	gi|648168415|gb|KDR82068.1| hypothetical protein GALMADRAFT_135442 [Galerina marginata CBS 339.88] 4.56671e-168	-	pfam00135, COesterase, Carboxylesterase family. 1.54408e-25	sp|D4B1N9|LIP3_ARTBC Probable secreted lipase ARB_02369 OS=Arthroderma benhamiae (strain ATCC MYA-4681 / CBS 112371) GN=ARB_02369 PE=1 SV=1 2.59555e-56	tr|A0A067TSX5|A0A067TSX5_9AGAR Carboxylic ester hydrolase OS=Galerina marginata CBS 339.88 GN=GALMADRAFT_135442 PE=3 SV=1 4.62747e-168	GO:0004806, triglyceride lipase activity;GO:0005576, extracellular region;GO:0006629, lipid metabolic process;GO:0016787, hydrolase activity	-
TRINITY_DN8908_c0_g1	27234.2	720.118	184.729	gi|630364067|ref|XP_007871308.1| hypothetical protein GLOTRDRAFT_108690 [Gloeophyllum trabeum ATCC 11539] gi|521719762|gb|EPQ50234.1| hypothetical protein GLOTRDRAFT_108690 [Gloeophyllum trabeum ATCC 11539] 3.01204e-82	gi|544161289|gb|KF150213.1| Hypsizygus marmoreus strain 3-10 18S ribosomal RNA gene, partial sequence; internal transcribed spacer 1, 5.8S ribosomal RNA gene, internal transcribed spacer 2, and 28S ribosomal RNA gene, complete sequence; and intergenic spacer, partial sequence 0.0	-	sp|Q8TGM7|ART2_YEAST Putative uncharacterized protein ART2 OS=Saccharomyces cerevisiae (strain ATCC 204508 / S288c) GN=ART2 PE=5 SV=1 8.20802e-30	tr|S7RCV0|S7RCV0_GLOTA Uncharacterized protein OS=Gloeophyllum trabeum (strain ATCC 11539 / FP-39264 / Madison 617) GN=GLOTRDRAFT_108690 PE=4 SV=1 3.07787e-82	-	-
TRINITY_DN6666_c0_g3	19.3818	56.1718	559.673	gi|763715638|gb|KJA13281.1| hypothetical protein HYPSUDRAFT_49943 [Hypholoma sublateritium FD-334 SS-4] 1.3249e-08	-	-	-	tr|A0A0D2N9E0|A0A0D2N9E0_9AGAR Uncharacterized protein OS=Hypholoma sublateritium FD-334 SS-4 GN=HYPSUDRAFT_49943 PE=4 SV=1 1.35386e-08	-	-
TRINITY_DN9087_c4_g6	6.01541	24.5042	81.445	-	-	-	-	-	-	-
TRINITY_DN7853_c0_g1	5.48336	13.5331	28.5902	gi|1012968743|gb|KYQ43486.1| ATP-dependent DNA helicase MER3 [Hypsizygus marmoreus] 0.0	-	pfam11711, Tim54, Inner membrane protein import complex subunit Tim54. Mitochondrial function depends on the import of hundreds of different proteins synthesized in the cytosol. Protein import is a multi-step pathway which includes the binding of precursor proteins to surface receptors, translocation of the precursor across one or both mitochondrial membranes, and folding and assembly of the impo…	sp|D3Z4R1|HFM1_MOUSE Probable ATP-dependent DNA helicase HFM1 OS=Mus musculus GN=Hfm1 PE=3 SV=2 3.68794e-153	tr|V2XKC9|V2XKC9_MONRO Dead deah box dna helicase OS=Moniliophthora roreri (strain MCA 2997) GN=Moror_8372 PE=4 SV=1 0.0	GO:0000712, resolution of meiotic recombination intermediates;GO:0003676, nucleic acid binding;GO:0003678, DNA helicase activity;GO:0004386, helicase activity;GO:0005524, ATP binding;GO:0005634, nucleus;GO:0006268, DNA unwinding involved in DNA replication;GO:0007129, synapsis;GO:0007131, reciprocal meiotic recombination;GO:0007283, spermatogenesis;GO:0048477, oogenesis	-
TRINITY_DN8789_c0_g1	161.025	329.712	1218.03	gi|170093930|ref|XP_001878186.1| glutathione reductase [Laccaria bicolor S238N-H82] gi|164646640|gb|EDR10885.1| glutathione reductase [Laccaria bicolor S238N-H82] 0.0	-	pfam07992, Pyr_redox_2, Pyridine nucleotide-disulphide oxidoreductase. This family includes both class I and class II oxidoreductases and also NADH oxidases and peroxidases. This domain is actually a small NADH binding domain within a larger FAD binding domain. 1.52684e-14	sp|Q873E8|GSHR_NEUCR Glutathione reductase OS=Neurospora crassa (strain ATCC 24698 / 74-OR23-1A / CBS 708.71 / DSM 1257 / FGSC 987) GN=gtr-1 PE=3 SV=1 5.26528e-150	tr|B0D3B2|B0D3B2_LACBS Glutathione reductase OS=Laccaria bicolor (strain S238N-H82 / ATCC MYA-4686) GN=LbGR PE=3 SV=1 0.0	GO:0004362, glutathione-disulfide reductase activity;GO:0005623, cell;GO:0005737, cytoplasm;GO:0006749, glutathione metabolic process;GO:0045454, cell redox homeostasis;GO:0050660, flavin adenine dinucleotide binding;GO:0050661, NADP binding	K00383-ko00480 Glutathione metabolism
TRINITY_DN5020_c0_g2	2.93309	56.0419	20.6666	-	-	-	-	-	-	-
TRINITY_DN8595_c0_g1	8.44825	172.33	588.332	gi|648152694|gb|KDR66539.1| hypothetical protein GALMADRAFT_161961 [Galerina marginata CBS 339.88] 2.97483e-148	-	pfam00067, p450, Cytochrome P450. Cytochrome P450s are haem-thiolate proteins involved in the oxidative degradation of various compounds. They are particularly well known for their role in the degradation of environmental toxins and mutagens. They can be divided into 4 classes, according to the method by which electrons from NAD(P)H are delivered to the catalytic site. Sequence conservation is re…	sp|B8NHY4|ORDA_ASPFN O-methylsterigmatocystin oxidoreductase OS=Aspergillus flavus (strain ATCC 200026 / FGSC A1120 / NRRL 3357 / JCM 12722 / SRRC 167) GN=ordA PE=2 SV=1 4.08058e-57	tr|A0A067SFP0|A0A067SFP0_9AGAR Uncharacterized protein OS=Galerina marginata CBS 339.88 GN=GALMADRAFT_161961 PE=3 SV=1 3.0131e-148	GO:0004497, monooxygenase activity;GO:0005506, iron ion binding;GO:0016021, integral component of membrane;GO:0016705, oxidoreductase activity, acting on paired donors, with incorporation or reduction of molecular oxygen;GO:0020037, heme binding;GO:0045122, aflatoxin biosynthetic process	-
TRINITY_DN7692_c0_g4	0.878504	16.4304	47.3993	gi|751173627|gb|KIL59652.1| hypothetical protein M378DRAFT_84807, partial [Amanita muscaria Koide BX008] 2.26446e-17	-	-	-	tr|A0A0C2WE54|A0A0C2WE54_AMAMU Uncharacterized protein (Fragment) OS=Amanita muscaria Koide BX008 GN=M378DRAFT_84807 PE=4 SV=1 2.31395e-17	-	-
TRINITY_DN8673_c0_g1	36.2232	171.514	423.861	gi|1012971314|gb|KYQ46054.1| hypothetical protein Hypma_00896 [Hypsizygus marmoreus] 3.29223e-161	-	-	-	tr|A0A067TQV9|A0A067TQV9_9AGAR Uncharacterized protein OS=Galerina marginata CBS 339.88 GN=GALMADRAFT_53475 PE=4 SV=1 7.48905e-161	GO:0016021, integral component of membrane	-
TRINITY_DN7423_c0_g2	0.735682	12.7957	6.22809	gi|648154546|gb|KDR68359.1| hypothetical protein GALMADRAFT_161018 [Galerina marginata CBS 339.88] 0.0	-	pfam00206, Lyase_1, Lyase. 1.19277e-08	sp|O42889|YBN5_SCHPO Uncharacterized protein C8E4.05c OS=Schizosaccharomyces pombe (strain 972 / ATCC 24843) GN=SPBC8E4.05c PE=3 SV=1 4.60106e-137	tr|A0A067SKW6|A0A067SKW6_9AGAR Uncharacterized protein OS=Galerina marginata CBS 339.88 GN=GALMADRAFT_161018 PE=4 SV=1 0.0	GO:0003824, catalytic activity;GO:0005634, nucleus;GO:0005829, cytosol;GO:0051262, protein tetramerization	K01857-ko00362 Benzoate degradation;ko01220 Degradation of aromatic compounds
TRINITY_DN8678_c0_g5	4.07312	22.5018	45.0684	gi|170104473|ref|XP_001883450.1| predicted protein [Laccaria bicolor S238N-H82] gi|164641514|gb|EDR05774.1| predicted protein [Laccaria bicolor S238N-H82] 1.51789e-12	-	-	-	tr|B0DHR6|B0DHR6_LACBS Predicted protein OS=Laccaria bicolor (strain S238N-H82 / ATCC MYA-4686) GN=LACBIDRAFT_294760 PE=4 SV=1 1.53935e-12	GO:0005525, GTP binding	-
TRINITY_DN3490_c0_g1	1.96943	18.9929	64.4919	gi|751688554|gb|KIM38552.1| hypothetical protein M413DRAFT_243385 [Hebeloma cylindrosporum h7] 7.37254e-26	-	-	-	tr|A0A0C2YC28|A0A0C2YC28_HEBCY Uncharacterized protein OS=Hebeloma cylindrosporum h7 GN=M413DRAFT_243385 PE=4 SV=1 7.53368e-26	-	-
TRINITY_DN6723_c1_g1	2.48305	346.41	105.897	gi|1012963887|gb|KYQ38644.1| O-methylsterigmatocystin oxidoreductase [Hypsizygus marmoreus] 5.82405e-113	-	pfam00067, p450, Cytochrome P450. Cytochrome P450s are haem-thiolate proteins involved in the oxidative degradation of various compounds. They are particularly well known for their role in the degradation of environmental toxins and mutagens. They can be divided into 4 classes, according to the method by which electrons from NAD(P)H are delivered to the catalytic site. Sequence conservation is re…	sp|B8NHY4|ORDA_ASPFN O-methylsterigmatocystin oxidoreductase OS=Aspergillus flavus (strain ATCC 200026 / FGSC A1120 / NRRL 3357 / JCM 12722 / SRRC 167) GN=ordA PE=2 SV=1 1.37595e-55	tr|A0A067SZV4|A0A067SZV4_9AGAR Uncharacterized protein OS=Galerina marginata CBS 339.88 GN=GALMADRAFT_102042 PE=3 SV=1 1.81454e-111	GO:0004497, monooxygenase activity;GO:0005506, iron ion binding;GO:0016705, oxidoreductase activity, acting on paired donors, with incorporation or reduction of molecular oxygen;GO:0020037, heme binding;GO:0045122, aflatoxin biosynthetic process	-
TRINITY_DN7692_c0_g2	4.51908	16.8345	57.4364	gi|1012966501|gb|KYQ41250.1| Protein fluG [Hypsizygus marmoreus] 1.08419e-155	-	pfam00120, Gln-synt_C, Glutamine synthetase, catalytic domain. 6.21466e-22	sp|P38094|FLUG_EMENI Protein fluG OS=Emericella nidulans (strain FGSC A4 / ATCC 38163 / CBS 112.46 / NRRL 194 / M139) GN=fluG PE=1 SV=1 7.42699e-54	tr|A0A0C2WEJ6|A0A0C2WEJ6_AMAMU Uncharacterized protein OS=Amanita muscaria Koide BX008 GN=M378DRAFT_168822 PE=3 SV=1 3.93715e-151	GO:0000905, sporocarp development involved in asexual reproduction;GO:0001896, autolysis;GO:0004356, glutamate-ammonia ligase activity;GO:0005737, cytoplasm;GO:0006542, glutamine biosynthetic process;GO:0006807, nitrogen compound metabolic process;GO:0010913, regulation of sterigmatocystin biosynthetic process;GO:0010914, positive regulation of sterigmatocystin biosynthetic process;GO:0016787, hy…	K01915-ko00910 Nitrogen metabolism;ko01230 Biosynthesis of amino acids;ko00220 Arginine biosynthesis;ko00630 Glyoxylate and dicarboxylate metabolism;ko02020 Two-component system;ko00250 Alanine, aspartate and glutamate metabolism
TRINITY_DN8840_c0_g1	143.367	12.6734	26.8429	gi|750943673|gb|KIK01605.1| hypothetical protein K443DRAFT_6784 [Laccaria amethystina LaAM-08-1] 0.0	-	-	sp|P33413|DUR3_YEAST Urea active transporter OS=Saccharomyces cerevisiae (strain ATCC 204508 / S288c) GN=DUR3 PE=1 SV=2 1.8384e-137	tr|A0A0C9WS76|A0A0C9WS76_9AGAR Unplaced genomic scaffold K443scaffold_69, whole genome shotgun sequence OS=Laccaria amethystina LaAM-08-1 GN=K443DRAFT_6784 PE=3 SV=1 0.0	GO:0005886, plasma membrane;GO:0005887, integral component of plasma membrane;GO:0015204, urea transmembrane transporter activity;GO:0015293, symporter activity;GO:0015489, putrescine transmembrane transporter activity;GO:0015606, spermidine transmembrane transporter activity;GO:0015840, urea transport;GO:0015847, putrescine transport;GO:0015848, spermidine transport;GO:0016021, integral componen…	-
TRINITY_DN7933_c0_g2	1.2937	14.9932	34.2571	gi|215461743|gb|EEB94694.1| hypothetical protein MPER_06450 [Moniliophthora perniciosa FA553] 4.16232e-23	-	pfam02515, CoA_transf_3, CoA-transferase family III. CoA-transferases are found in organizms from all lines of descent. Most of these enzymes belong to two well-known enzyme families, but recent work on unusual biochemical pathways of anaerobic bacteria has revealed the existence of a third family of CoA-transferases. The members of this enzyme family differ in sequence and reaction mechanism fro…	sp|A9WGE3|SCCT_CHLAA Succinyl-CoA--D-citramalate CoA-transferase OS=Chloroflexus aurantiacus (strain ATCC 29366 / DSM 635 / J-10-fl) GN=Caur_2266 PE=3 SV=1 7.73806e-09	tr|E2LIQ7|E2LIQ7_MONPE Uncharacterized protein (Fragment) OS=Moniliophthora perniciosa (strain FA553 / isolate CP02) GN=MPER_06450 PE=4 SV=1 4.25329e-23	GO:0003824, catalytic activity;GO:0008410, CoA-transferase activity;GO:0043427, carbon fixation by 3-hydroxypropionate cycle	-
TRINITY_DN8709_c0_g2	17.2845	36.6409	8.46308	gi|751680195|gb|KIM30355.1| hypothetical protein M408DRAFT_297233 [Serendipita vermifera MAFF 305830] 2.29717e-17	-	-	-	tr|A0A0C3B0Q7|A0A0C3B0Q7_9HOMO Uncharacterized protein OS=Serendipita vermifera MAFF 305830 GN=M408DRAFT_297233 PE=4 SV=1 2.34738e-17	-	-
TRINITY_DN8650_c0_g1	2.8982	110.511	23.7716	gi|325146392|gb|ADY86397.1| aldehyde dehydrogenase, partial [Tricholoma vaccinum] 1.29857e-59	-	pfam00171, Aldedh, Aldehyde dehydrogenase family. This family of dehydrogenases act on aldehyde substrates. Members use NADP as a cofactor. The family includes the following members: The prototypical members are the aldehyde dehydrogenases EC:1.2.1.3. Succinate-semialdehyde dehydrogenase EC:1.2.1.16. Lactaldehyde dehydrogenase EC:1.2.1.22. Benzaldehyde dehydrogenase EC:1.2.1.28. Methylmalonate-se…	sp|O74187|ALDH_AGABI Aldehyde dehydrogenase OS=Agaricus bisporus GN=aldA PE=3 SV=1 5.57621e-46	tr|G9B4T5|G9B4T5_9AGAR Aldehyde dehydrogenase (Fragment) OS=Tricholoma vaccinum GN=ald3 PE=2 SV=1 1.32695e-59	GO:0004029, aldehyde dehydrogenase (NAD) activity;GO:0006068, ethanol catabolic process	-
TRINITY_DN8816_c0_g3	27.1753	601.298	1228.36	-	-	-	-	-	-	-
TRINITY_DN5196_c0_g1	7.80983	34.0559	88.8868	gi|597973011|ref|XP_007327837.1| hypothetical protein AGABI1DRAFT_126448 [Agaricus bisporus var. burnettii JB137-S8] gi|409081742|gb|EKM82101.1| hypothetical protein AGABI1DRAFT_126448 [Agaricus bisporus var. burnettii JB137-S8] 5.32416e-86	-	-	sp|P25693|PCL2_YEAST PHO85 cyclin-2 OS=Saccharomyces cerevisiae (strain ATCC 204508 / S288c) GN=PCL2 PE=1 SV=2 3.98583e-22	tr|K5X2T2|K5X2T2_AGABU Uncharacterized protein OS=Agaricus bisporus var. burnettii (strain JB137-S8 / ATCC MYA-4627 / FGSC 10392) GN=AGABI1DRAFT_126448 PE=4 SV=1 5.44052e-86	GO:0000079, regulation of cyclin-dependent protein serine/threonine kinase activity;GO:0000131, incipient cellular bud site;GO:0000307, cyclin-dependent protein kinase holoenzyme complex;GO:0005634, nucleus;GO:0005737, cytoplasm;GO:0005934, cellular bud tip;GO:0005935, cellular bud neck;GO:0007049, cell cycle;GO:0016538, cyclin-dependent protein serine/threonine kinase regulator activity;GO:00311…	-
TRINITY_DN7480_c0_g5	17.8957	0.0001	7.69357	gi|1000865893|gb|KXN91602.1| O-methylsterigmatocystin oxidoreductase [Leucoagaricus sp. SymC.cos] 9.69068e-24	-	-	-	tr|A0A137QWF6|A0A137QWF6_9AGAR O-methylsterigmatocystin oxidoreductase OS=Leucoagaricus sp. SymC.cos GN=AN958_12720 PE=4 SV=1 9.90249e-24	GO:0004497, monooxygenase activity;GO:0005506, iron ion binding;GO:0016705, oxidoreductase activity, acting on paired donors, with incorporation or reduction of molecular oxygen;GO:0020037, heme binding	-
TRINITY_DN8833_c0_g1	24.2377	180.989	394.578	gi|1012969805|gb|KYQ44546.1| Protein arginine N-methyltransferase 5 [Hypsizygus marmoreus] 0.0	-	pfam16950, SAMBD, SAM-binding_domain. SAMBD is the domain at the N-terminus of proteins arginine methyltransferase 10 proteins. Protein arginine methyltransferases catalyze the transfer of methyl groups from S-adenosylmethionine - SAM - to arginine residues in target proteins thereby releasing S-adensoylhomocystein - SAH - as a product. Post-translational modification of arginine plays important …	sp|Q6NUA1|ANM5_XENLA Protein arginine N-methyltransferase 5 OS=Xenopus laevis GN=prmt5 PE=1 SV=1 2.46631e-82	tr|A0A0C3C854|A0A0C3C854_HEBCY Protein arginine N-methyltransferase OS=Hebeloma cylindrosporum h7 GN=M413DRAFT_182333 PE=3 SV=1 0.0	GO:0001046, core promoter sequence-specific DNA binding;GO:0003714, transcription corepressor activity;GO:0005634, nucleus;GO:0005794, Golgi apparatus;GO:0005829, cytosol;GO:0006351, transcription, DNA-templated;GO:0006355, regulation of transcription, DNA-templated;GO:0007067, mitotic nuclear division;GO:0007088, regulation of mitotic nuclear division;GO:0008168, methyltransferase activity;GO:00…	K02516-ko04011 MAPK signaling pathway - yeast;ko04111 Cell cycle - yeast;ko03013 RNA transport
TRINITY_DN8896_c0_g1	17.8821	6503.55	141.285	gi|751686713|gb|KIM36723.1| hypothetical protein M413DRAFT_448868 [Hebeloma cylindrosporum h7] 4.55523e-116	-	pfam00226, DnaJ, DnaJ domain. DnaJ domains (J-domains) are associated with hsp70 heat-shock system and it is thought that this domain mediates the interaction. DnaJ-domain is therefore part of a chaperone (protein folding) system. The T-antigens, although not in Prosite are confirmed as DnaJ containing domains from literature. 3.26061e-09	sp|O74467|SET5_SCHPO SET domain-containing protein 5 OS=Schizosaccharomyces pombe (strain 972 / ATCC 24843) GN=set5 PE=1 SV=1 9.3823e-13	tr|A0A0C2XFN0|A0A0C2XFN0_HEBCY Uncharacterized protein OS=Hebeloma cylindrosporum h7 GN=M413DRAFT_448868 PE=4 SV=1 4.65479e-116	GO:0000790, nuclear chromatin;GO:0005634, nucleus;GO:0005829, cytosol;GO:0016021, integral component of membrane;GO:0016279, protein-lysine N-methyltransferase activity;GO:0018022, peptidyl-lysine methylation;GO:0018024, histone-lysine N-methyltransferase activity;GO:0034968, histone lysine methylation	-
TRINITY_DN7357_c0_g2	0.361194	5.06817	11.4717	-	-	-	-	-	-	-
TRINITY_DN9084_c0_g1	25.9792	11.7198	4.0262	gi|648160600|gb|KDR74315.1| hypothetical protein GALMADRAFT_250126 [Galerina marginata CBS 339.88] 8.11452e-54	-	-	sp|Q9P7V2|ABC4_SCHPO ATP-binding cassette transporter abc4 OS=Schizosaccharomyces pombe (strain 972 / ATCC 24843) GN=abc4 PE=3 SV=1 7.7262e-11	tr|A0A067STP9|A0A067STP9_9AGAR Uncharacterized protein OS=Galerina marginata CBS 339.88 GN=GALMADRAFT_250126 PE=4 SV=1 8.29187e-54	GO:0005524, ATP binding;GO:0005773, vacuole;GO:0005774, vacuolar membrane;GO:0008559, xenobiotic-transporting ATPase activity;GO:0009636, response to toxic substance;GO:0016021, integral component of membrane;GO:0036246, phytochelatin 2 import into vacuole;GO:0042626, ATPase activity, coupled to transmembrane movement of substances;GO:0071996, glutathione transmembrane import into vacuole	-
TRINITY_DN7351_c0_g1	13.4212	415.722	2401.99	gi|646312615|gb|KDQ33756.1| hypothetical protein PLEOSDRAFT_19649 [Pleurotus ostreatus PC15] 3.79005e-98	-	-	sp|Q556W1|OXDD_DICDI D-aspartate oxidase OS=Dictyostelium discoideum GN=ddo-1 PE=3 SV=1 2.87212e-07	tr|A0A067PD04|A0A067PD04_PLEOS Uncharacterized protein OS=Pleurotus ostreatus PC15 GN=PLEOSDRAFT_19649 PE=4 SV=1 3.87288e-98	GO:0003884, D-amino-acid oxidase activity;GO:0005778, peroxisomal membrane;GO:0008445, D-aspartate oxidase activity;GO:0016021, integral component of membrane;GO:0046416, D-amino acid metabolic process;GO:0071949, FAD binding	-
TRINITY_DN8993_c1_g1	107.446	8.66667	33.9629	gi|691791137|emb|CDO73528.1| hypothetical protein BN946_scf185013.g163 [Trametes cinnabarina] 2.36478e-168	-	-	sp|P21329|RTJK_DROFU RNA-directed DNA polymerase from mobile element jockey OS=Drosophila funebris GN=jockey\pol PE=1 SV=1 1.72646e-30	tr|A0A060SM79|A0A060SM79_PYCCI Uncharacterized protein OS=Pycnoporus cinnabarinus GN=BN946_scf185013.g163 PE=4 SV=1 2.41647e-168	GO:0003676, nucleic acid binding;GO:0003964, RNA-directed DNA polymerase activity;GO:0004523, RNA-DNA hybrid ribonuclease activity	-
TRINITY_DN6951_c2_g1	37499.4	1244.06	339.558	gi|1000839543|gb|KXN81642.1| Ell-associated factor Eaf [Leucoagaricus sp. SymC.cos] 3.01821e-54	-	pfam09816, EAF, RNA polymerase II transcription elongation factor. Members of this family act as transcriptional transactivators of ELL and ELL2 elongation activities. Eaf proteins form a stable heterodimer complex with ELL proteins to facilitate the binding of RNA polymerase II to activate transcription elongation. The N-terminus of approx 120 residues is globular and highly conserved. 6.45851e-…	sp|Q9D4C5|EAF1_MOUSE ELL-associated factor 1 OS=Mus musculus GN=Eaf1 PE=1 SV=2 3.76948e-10	tr|A0A137Q329|A0A137Q329_9AGAR Ell-associated factor Eaf OS=Leucoagaricus sp. SymC.cos GN=AN958_04103 PE=4 SV=1 3.08417e-54	GO:0005634, nucleus;GO:0005654, nucleoplasm;GO:0006351, transcription, DNA-templated;GO:0006355, regulation of transcription, DNA-templated;GO:0008023, transcription elongation factor complex;GO:0008134, transcription factor binding;GO:0015030, Cajal body;GO:0016607, nuclear speck;GO:0032783, ELL-EAF complex;GO:0043231, intracellular membrane-bounded organelle;GO:0045171, intercellular bridge;GO:…	-
TRINITY_DN10588_c0_g1	2429.08	77.418	16.5206	gi|442769815|ref|YP_007374885.1| hypothetical protein Pra_mt0306 (mitochondrion) (mitochondrion) [Phlebia radiata] gi|441414402|emb|CCF07374.1| hypothetical protein Pra_mt0306 (mitochondrion) (mitochondrion) [Phlebia radiata] 1.41857e-23	gi|440647475|gb|JX985789.1| Tricholoma matsutake mitochondrion, complete genome 0.0	-	-	tr|L8B9G8|L8B9G8_PHLRA Uncharacterized protein OS=Phlebia radiata GN=Pra_mt0306 PE=4 SV=1 1.44957e-23	GO:0005739, mitochondrion	-
TRINITY_DN9007_c1_g1	64.4303	131.497	19.9637	gi|758345114|dbj|GAN11782.1| permease, partial [Mucor ambiguus] 4.30584e-31	gi|343201667|ref|NR_042393.1| Burkholderia rhizoxinica strain HKI 454 16S ribosomal RNA gene, complete sequence ;gi|77362539|emb|AJ938142.1| Burkholderia rhizoxinica 16S rRNA gene, type strain HKI 454T 0.0	-	-	tr|A0A0C9N6W0|A0A0C9N6W0_9FUNG Permease (Fragment) OS=Mucor ambiguus GN=MAM1_0952d11380 PE=4 SV=1 4.39995e-31	-	-
TRINITY_DN4443_c0_g1	1.97219	10.1698	26.988	-	-	-	-	-	-	-
TRINITY_DN8278_c0_g1	2.55443	33.9626	15.8217	gi|648165117|gb|KDR78797.1| hypothetical protein GALMADRAFT_244352 [Galerina marginata CBS 339.88] 6.21974e-81	-	-	sp|Q94BZ1|ZIFL1_ARATH Protein ZINC INDUCED FACILITATOR-LIKE 1 OS=Arabidopsis thaliana GN=ZIFL1 PE=2 SV=1 1.12714e-23	tr|A0A067T8W0|A0A067T8W0_9AGAR Uncharacterized protein OS=Galerina marginata CBS 339.88 GN=GALMADRAFT_244352 PE=4 SV=1 6.31164e-81	GO:0005215, transporter activity;GO:0005886, plasma membrane;GO:0009414, response to water deprivation;GO:0009630, gravitropism;GO:0009705, plant-type vacuole membrane;GO:0010540, basipetal auxin transport;GO:0016021, integral component of membrane;GO:0022821, potassium ion antiporter activity;GO:0048364, root development;GO:0055085, transmembrane transport;GO:0080167, response to karrikin;GO:009…	-
TRINITY_DN6859_c0_g3	23.1478	2.75725	6.39696	gi|646383712|gb|KDQ49163.1| hypothetical protein JAAARDRAFT_43070 [Jaapia argillacea MUCL 33604] 3.85286e-25	-	-	-	tr|A0A067P2K7|A0A067P2K7_9HOMO Uncharacterized protein OS=Jaapia argillacea MUCL 33604 GN=JAAARDRAFT_43070 PE=4 SV=1 3.90672e-25	-	-
TRINITY_DN7035_c0_g1	21.8987	84.3309	203.973	gi|750948510|gb|KIK06391.1| hypothetical protein K443DRAFT_3167 [Laccaria amethystina LaAM-08-1] 0.0	-	pfam00069, Pkinase, Protein kinase domain. 1.19342e-24	sp|P08092|RAN1_SCHPO Negative regulator of sexual conjugation and meiosis OS=Schizosaccharomyces pombe (strain 972 / ATCC 24843) GN=ran1 PE=1 SV=2 3.39403e-59	tr|A0A0C9XMS2|A0A0C9XMS2_9AGAR Unplaced genomic scaffold K443scaffold_18, whole genome shotgun sequence OS=Laccaria amethystina LaAM-08-1 GN=K443DRAFT_3167 PE=3 SV=1 0.0	GO:0000122, negative regulation of transcription from RNA polymerase II promoter;GO:0000746, conjugation;GO:0004672, protein kinase activity;GO:0004674, protein serine/threonine kinase activity;GO:0005524, ATP binding;GO:0005634, nucleus;GO:0005737, cytoplasm;GO:0005829, cytosol;GO:0006468, protein phosphorylation;GO:0010515, negative regulation of induction of conjugation with cellular fusion;GO…	-
TRINITY_DN8358_c0_g1	67.4886	6.86971	0.0001	gi|253993956|gb|ACT52854.1| mitochondrial DNA [Polyporus grammocephalus] 1.21728e-07	gi|440647475|gb|JX985789.1| Tricholoma matsutake mitochondrion, complete genome 7.87677e-61	-	-	tr|C7DK00|C7DK00_9APHY Mitochondrial DNA (Fragment) OS=Polyporus grammocephalus PE=2 SV=1 1.24388e-07	GO:0016021, integral component of membrane	-
TRINITY_DN6096_c0_g1	0.869213	19.2	5.62609	-	gi|1017029719|gb|KU317325.1| Gossypium raimondii mitochondrion, complete genome 0.0	-	sp|P93276|M030_ARATH Uncharacterized mitochondrial protein AtMg00030 OS=Arabidopsis thaliana GN=AtMg00030 PE=4 SV=1 3.051e-28	-	GO:0005739, mitochondrion	-
TRINITY_DN8926_c1_g4	3.61028	50.1183	163.922	gi|914265850|gb|KNZ80597.1| hypothetical protein J132_04839 [Termitomyces sp. J132] 8.131e-11	-	-	-	tr|A0A0L6WYE0|A0A0L6WYE0_9AGAR Uncharacterized protein OS=Termitomyces sp. J132 GN=J132_04839 PE=4 SV=1 8.30871e-11	-	-
TRINITY_DN8887_c0_g1	14.5333	263.732	694.844	gi|749763145|gb|KII87900.1| hypothetical protein PLICRDRAFT_42418 [Plicaturopsis crispa FD-325 SS-3] 6.47178e-142	gi|628840405|ref|XM_007771869.1| Coniophora puteana RWD-64-598 SS2 SYF2-domain-containing protein mRNA 4.67139e-42	pfam08231, SYF2, SYF2 splicing factor. Proteins in this family are involved in cell cycle progression and pre-mRNA splicing. 2.38625e-22	sp|Q6DGP2|SYF2_DANRE Pre-mRNA-splicing factor syf2 OS=Danio rerio GN=syf2 PE=2 SV=1 7.8017e-20	tr|A0A067N9N8|A0A067N9N8_PLEOS Uncharacterized protein OS=Pleurotus ostreatus PC15 GN=PLEOSDRAFT_1047685 PE=4 SV=1 4.6713e-138	GO:0000398, mRNA splicing, via spliceosome;GO:0000974, Prp19 complex;GO:0071010, prespliceosome;GO:0071012, catalytic step 1 spliceosome;GO:0071013, catalytic step 2 spliceosome;GO:0071014, post-mRNA release spliceosomal complex	K12868-ko03040 Spliceosome
TRINITY_DN8262_c0_g1	7.42404	249.208	609.42	gi|750939233|gb|KIJ97258.1| hypothetical protein K443DRAFT_681651 [Laccaria amethystina LaAM-08-1] 0.0	gi|568443239|ref|XM_006456819.1| Agaricus bisporus var. bisporus H97 hypothetical protein (AGABI2DRAFT_188674), mRNA 8.11349e-139	pfam00067, p450, Cytochrome P450. Cytochrome P450s are haem-thiolate proteins involved in the oxidative degradation of various compounds. They are particularly well known for their role in the degradation of environmental toxins and mutagens. They can be divided into 4 classes, according to the method by which electrons from NAD(P)H are delivered to the catalytic site. Sequence conservation is re…	sp|Q12608|STCB_EMENI Probable sterigmatocystin biosynthesis P450 monooxygenase STCB OS=Emericella nidulans (strain FGSC A4 / ATCC 38163 / CBS 112.46 / NRRL 194 / M139) GN=stcB PE=3 SV=2 9.90128e-45	tr|A0A0C9X7B8|A0A0C9X7B8_9AGAR Unplaced genomic scaffold K443scaffold_163, whole genome shotgun sequence OS=Laccaria amethystina LaAM-08-1 GN=K443DRAFT_681651 PE=3 SV=1 0.0	GO:0004497, monooxygenase activity;GO:0005506, iron ion binding;GO:0016021, integral component of membrane;GO:0016705, oxidoreductase activity, acting on paired donors, with incorporation or reduction of molecular oxygen;GO:0020037, heme binding;GO:0045461, sterigmatocystin biosynthetic process	-
TRINITY_DN8950_c0_g1	9.47301	194.097	85.9731	gi|1023208061|gb|KZT05238.1| WD40 repeat-like protein [Laetiporus sulphureus 93-53] 6.29177e-176	-	pfam14521, Aspzincin_M35, Lysine-specific metallo-endopeptidase. This is the catalytic region of aspzincins, a group of lysine-specific metallo-endopeptidases in the MEROPS:M35 family. They exhibit the following active-site architecture. The active site is composed of two helices and a loop region and includes the HExxH and GTxDxxYG motifs. In UniProt:P81054, His117, His121 and Asp130 coordinate …	sp|P81054|PLMP_GRIFR Peptidyl-Lys metalloendopeptidase OS=Grifola frondosa GN=MEP PE=1 SV=2 1.47052e-77	tr|M2PAV3|M2PAV3_CERS8 Uncharacterized protein OS=Ceriporiopsis subvermispora (strain B) GN=CERSUDRAFT_99405 PE=4 SV=1 2.55595e-155	GO:0004222, metalloendopeptidase activity;GO:0005576, extracellular region;GO:0046872, metal ion binding	-
TRINITY_DN8473_c0_g1	3.13482	27.5168	55.5301	gi|914263299|gb|KNZ78308.1| hypothetical protein J132_01088 [Termitomyces sp. J132] 1.85353e-08	-	-	-	tr|A0A0L6WSI4|A0A0L6WSI4_9AGAR Uncharacterized protein OS=Termitomyces sp. J132 GN=J132_01088 PE=4 SV=1 1.89404e-08	-	-
TRINITY_DN8218_c1_g5	5.85137	23.7583	69.3608	-	-	-	-	-	-	-
TRINITY_DN8664_c0_g2	6.75159	33.5682	93.2197	gi|568453976|ref|XP_006460448.1| hypothetical protein AGABI2DRAFT_117394 [Agaricus bisporus var. bisporus H97] gi|426198659|gb|EKV48585.1| hypothetical protein AGABI2DRAFT_117394 [Agaricus bisporus var. bisporus H97] 7.91796e-66	-	-	-	tr|K9I4F9|K9I4F9_AGABB Uncharacterized protein OS=Agaricus bisporus var. bisporus (strain H97 / ATCC MYA-4626 / FGSC 10389) GN=AGABI2DRAFT_117394 PE=4 SV=1 8.09101e-66	GO:0016021, integral component of membrane	-
TRINITY_DN8719_c0_g1	7.33274	2.21137	40.958	gi|1000864621|gb|KXN90411.1| 2,3-dihydroxybenzoate decarboxylase [Leucoagaricus sp. SymC.cos] 2.58245e-17	-	-	sp|P0CT50|SDC_TRIMF Salicylate decarboxylase OS=Trichosporon moniliiforme GN=sdc PE=1 SV=1 1.63829e-10	tr|A0A137QT47|A0A137QT47_9AGAR 2,3-dihydroxybenzoate decarboxylase OS=Leucoagaricus sp. SymC.cos GN=AN958_04280 PE=4 SV=1 2.6328e-17	GO:0016787, hydrolase activity;GO:0016831, carboxy-lyase activity	-
TRINITY_DN4627_c0_g1	4060.61	5.12915	12.8979	gi|749899741|gb|KIJ67293.1| hypothetical protein HYDPIDRAFT_25761 [Hydnomerulius pinastri MD-312] 5.81337e-14	-	-	sp|O13300|HYP3_AGABI Hydrophobin-3 OS=Agaricus bisporus GN=abh3 PE=3 SV=1 1.34921e-08	tr|V2X9Z8|V2X9Z8_MONRO Hydrophobin OS=Moniliophthora roreri (strain MCA 2997) GN=Moror_8677 PE=4 SV=1 3.10551e-12	GO:0005199, structural constituent of cell wall;GO:0005576, extracellular region;GO:0009277, fungal-type cell wall	-
TRINITY_DN8639_c0_g4	77.6086	5.07525	1.24304	gi|1012967147|gb|KYQ41894.1| O-methylsterigmatocystin oxidoreductase [Hypsizygus marmoreus] 3.8657e-149	-	pfam00067, p450, Cytochrome P450. Cytochrome P450s are haem-thiolate proteins involved in the oxidative degradation of various compounds. They are particularly well known for their role in the degradation of environmental toxins and mutagens. They can be divided into 4 classes, according to the method by which electrons from NAD(P)H are delivered to the catalytic site. Sequence conservation is re…	sp|O13345|ORDA_ASPPA O-methylsterigmatocystin oxidoreductase OS=Aspergillus parasiticus GN=ordA PE=1 SV=1 9.67956e-60	tr|A0A0L6WCC1|A0A0L6WCC1_9AGAR O-methylsterigmatocystin oxidoreductase OS=Termitomyces sp. J132 GN=J132_01011 PE=3 SV=1 1.88102e-146	GO:0004497, monooxygenase activity;GO:0005506, iron ion binding;GO:0016705, oxidoreductase activity, acting on paired donors, with incorporation or reduction of molecular oxygen;GO:0020037, heme binding;GO:0045122, aflatoxin biosynthetic process	-
TRINITY_DN7807_c1_g1	1.54929	27.2422	76.7711	gi|1000863794|gb|KXN89615.1| Origin recognition complex subunit 4 [Leucoagaricus sp. SymC.cos] 2.20267e-15	-	-	-	tr|A0A137QQQ8|A0A137QQQ8_9AGAR Origin recognition complex subunit 4 OS=Leucoagaricus sp. SymC.cos GN=AN958_05482 PE=4 SV=1 2.23254e-15	GO:0000808, origin recognition complex;GO:0003677, DNA binding;GO:0005634, nucleus;GO:0006260, DNA replication	-
TRINITY_DN5437_c0_g1	12.2882	2.66536	6.0873	gi|646303622|gb|KDQ24770.1| hypothetical protein PLEOSDRAFT_170260 [Pleurotus ostreatus PC15] 1.26801e-45	-	pfam00250, Forkhead, Forkhead domain. 2.91501e-16	sp|Q8ITI5|FOXG1_MNELE Forkhead box protein G1 OS=Mnemiopsis leidyi GN=FOXG1 PE=2 SV=1 1.79997e-17	tr|A0A067NCT9|A0A067NCT9_PLEOS Uncharacterized protein OS=Pleurotus ostreatus PC15 GN=PLEOSDRAFT_170260 PE=4 SV=1 1.29572e-45	GO:0003700, transcription factor activity, sequence-specific DNA binding;GO:0005634, nucleus;GO:0006351, transcription, DNA-templated;GO:0007275, multicellular organism development;GO:0043565, sequence-specific DNA binding	-
TRINITY_DN4084_c0_g1	203.777	2.44301	14.0955	gi|763720121|gb|KJA17605.1| hypothetical protein HYPSUDRAFT_46231 [Hypholoma sublateritium FD-334 SS-4] 3.34668e-11	-	-	-	tr|A0A0D2PBB7|A0A0D2PBB7_9AGAR Uncharacterized protein OS=Hypholoma sublateritium FD-334 SS-4 GN=HYPSUDRAFT_46231 PE=4 SV=1 3.41982e-11	-	-
TRINITY_DN5872_c0_g1	3.34535	23.4019	48.1839	gi|750950967|gb|KIK08835.1| hypothetical protein K443DRAFT_671893 [Laccaria amethystina LaAM-08-1] 0.0	-	-	sp|Q06639|RSC3_YEAST Chromatin structure-remodeling complex protein RSC3 OS=Saccharomyces cerevisiae (strain ATCC 204508 / S288c) GN=RSC3 PE=1 SV=1 9.28511e-06	tr|A0A0C9X9B2|A0A0C9X9B2_9AGAR Unplaced genomic scaffold K443scaffold_5, whole genome shotgun sequence OS=Laccaria amethystina LaAM-08-1 GN=K443DRAFT_671893 PE=4 SV=1 0.0	GO:0000981, RNA polymerase II transcription factor activity, sequence-specific DNA binding;GO:0003677, DNA binding;GO:0005634, nucleus;GO:0006337, nucleosome disassembly;GO:0006351, transcription, DNA-templated;GO:0006355, regulation of transcription, DNA-templated;GO:0006368, transcription elongation from RNA polymerase II promoter;GO:0008270, zinc ion binding;GO:0016584, nucleosome positioning;…	-
TRINITY_DN4372_c0_g1	0.857709	22.008	9.77222	-	-	-	-	-	-	-
TRINITY_DN5303_c0_g1	7.87631	42.6768	85.7016	gi|170113404|ref|XP_001887902.1| predicted protein [Laccaria bicolor S238N-H82] gi|164637263|gb|EDR01550.1| predicted protein [Laccaria bicolor S238N-H82] 3.0639e-93	-	-	-	tr|B0DVC0|B0DVC0_LACBS Predicted protein OS=Laccaria bicolor (strain S238N-H82 / ATCC MYA-4686) GN=LACBIDRAFT_310896 PE=4 SV=1 3.13087e-93	-	-
TRINITY_DN9033_c2_g1	49.2935	574.139	18.7894	gi|648152526|gb|KDR66376.1| hypothetical protein GALMADRAFT_1158917 [Galerina marginata CBS 339.88] 2.17048e-111	-	pfam03171, 2OG-FeII_Oxy, 2OG-Fe(II) oxygenase superfamily. This family contains members of the 2-oxoglutarate (2OG) and Fe(II)-dependent oxygenase superfamily. This family includes the C-terminal of prolyl 4-hydroxylase alpha subunit. The holoenzyme has the activity EC:1.14.11.2 catalysing the reaction: Procollagen L-proline + 2-oxoglutarate + O2 <=; procollagen trans- 4-hydroxy-L-proline + succi…	sp|Q54RA4|Y3291_DICDI Probable iron/ascorbate oxidoreductase DDB_G0283291 OS=Dictyostelium discoideum GN=DDB_G0283291 PE=3 SV=1 1.13024e-14	tr|A0A067S6C8|A0A067S6C8_9AGAR Uncharacterized protein OS=Galerina marginata CBS 339.88 GN=GALMADRAFT_1158917 PE=3 SV=1 2.19955e-111	GO:0005506, iron ion binding;GO:0016491, oxidoreductase activity;GO:0046872, metal ion binding;GO:0051213, dioxygenase activity	-
TRINITY_DN7242_c1_g5	1.94525	41.4344	19.1142	-	-	-	-	-	-	-
TRINITY_DN7845_c0_g7	3.94318	53.0941	23.8699	-	-	-	-	-	-	-
TRINITY_DN4034_c0_g1	0.58174	74.9206	12.4706	gi|749762693|gb|KII87477.1| hypothetical protein PLICRDRAFT_55431 [Plicaturopsis crispa FD-325 SS-3] 7.6437e-08	-	-	-	tr|A0A0C3GFW1|A0A0C3GFW1_9HOMO Uncharacterized protein OS=Piloderma croceum F 1598 GN=PILCRDRAFT_187786 PE=3 SV=1 2.86226e-07	GO:0005385, zinc ion transmembrane transporter activity;GO:0016021, integral component of membrane	-
TRINITY_DN7793_c0_g4	4.92062	338.52	819.705	gi|751693725|gb|KIM43708.1| hypothetical protein M413DRAFT_387205 [Hebeloma cylindrosporum h7] 7.33244e-94	-	-	-	tr|A0A0C2Y1I9|A0A0C2Y1I9_HEBCY Uncharacterized protein OS=Hebeloma cylindrosporum h7 GN=M413DRAFT_387205 PE=4 SV=1 7.43e-94	-	-
TRINITY_DN8926_c1_g1	1.90313	65.8609	245.912	-	-	-	-	-	-	-
TRINITY_DN5990_c0_g1	5.67025	95.184	32.9809	-	-	-	-	-	-	-
TRINITY_DN5442_c0_g1	0.844119	19.5601	45.3507	gi|751693065|gb|KIM43049.1| hypothetical protein M413DRAFT_26253 [Hebeloma cylindrosporum h7] 3.74372e-41	-	-	-	tr|A0A0C3CFV0|A0A0C3CFV0_HEBCY Uncharacterized protein OS=Hebeloma cylindrosporum h7 GN=M413DRAFT_26253 PE=4 SV=1 3.82554e-41	GO:0016021, integral component of membrane	-
TRINITY_DN5951_c0_g3	0.0001	6.17001	25.4853	gi|242805359|ref|XP_002484510.1| hypothetical protein TSTA_040370 [Talaromyces stipitatus ATCC 10500] gi|218715135|gb|EED14557.1| hypothetical protein TSTA_040370 [Talaromyces stipitatus ATCC 10500] 1.93414e-53	gi|480327090|gb|JX535113.1| Xylobolus sp. 100 OA-2013 large subunit ribosomal RNA gene, partial sequence 0.0	-	sp|Q3E813|YL154_YEAST Uncharacterized protein YLR154C-G OS=Saccharomyces cerevisiae (strain ATCC 204508 / S288c) GN=YLR154C-G PE=2 SV=1 3.11611e-12	tr|B8MI73|B8MI73_TALSN Uncharacterized protein OS=Talaromyces stipitatus (strain ATCC 10500 / CBS 375.48 / QM 6759 / NRRL 1006) GN=TSTA_040370 PE=4 SV=1 1.96316e-53	-	-
TRINITY_DN6992_c0_g5	61.4441	10.6876	3.06845	-	-	-	-	-	-	-
TRINITY_DN8280_c0_g3	375.698	19.2345	7.93008	gi|648172529|gb|KDR86145.1| hypothetical protein GALMADRAFT_261704 [Galerina marginata CBS 339.88] 9.64427e-86	-	-	sp|L8FSM5|SUB2_PSED2 Subtilisin-like protease 2 OS=Pseudogymnoascus destructans (strain ATCC MYA-4855 / 20631-21) GN=SP2 PE=1 SV=1 6.85326e-43	tr|A0A067TSE6|A0A067TSE6_9AGAR Uncharacterized protein OS=Galerina marginata CBS 339.88 GN=GALMADRAFT_261704 PE=3 SV=1 9.85506e-86	GO:0004252, serine-type endopeptidase activity;GO:0005576, extracellular region	-
TRINITY_DN9090_c1_g1	2.55841	19.7598	49.2256	gi|973321621|gb|KUL81516.1| hypothetical protein ZTR_10187 [Talaromyces verruculosus] 3.31678e-35	-	pfam00400, WD40, WD domain, G-beta repeat. 1.03782e-06	sp|Q00808|HETE1_PODAS Vegetative incompatibility protein HET-E-1 OS=Podospora anserina GN=HET-E1 PE=3 SV=1 2.30205e-29	tr|F8MW33|F8MW33_NEUT8 Uncharacterized protein OS=Neurospora tetrasperma (strain FGSC 2508 / ATCC MYA-4615 / P0657) GN=NEUTE1DRAFT_124378 PE=4 SV=1 7.57865e-35	GO:0005525, GTP binding	-
TRINITY_DN6723_c0_g1	13.6227	5.91639	1.9148	gi|1012967147|gb|KYQ41894.1| O-methylsterigmatocystin oxidoreductase [Hypsizygus marmoreus] 3.36657e-27	-	pfam00067, p450, Cytochrome P450. Cytochrome P450s are haem-thiolate proteins involved in the oxidative degradation of various compounds. They are particularly well known for their role in the degradation of environmental toxins and mutagens. They can be divided into 4 classes, according to the method by which electrons from NAD(P)H are delivered to the catalytic site. Sequence conservation is re…	sp|B8NHY4|ORDA_ASPFN O-methylsterigmatocystin oxidoreductase OS=Aspergillus flavus (strain ATCC 200026 / FGSC A1120 / NRRL 3357 / JCM 12722 / SRRC 167) GN=ordA PE=2 SV=1 1.52831e-15	tr|A0A0L6WCS8|A0A0L6WCS8_9AGAR O-methylsterigmatocystin oxidoreductase (Fragment) OS=Termitomyces sp. J132 GN=J132_01008 PE=3 SV=1 1.89451e-23	GO:0004497, monooxygenase activity;GO:0005506, iron ion binding;GO:0016705, oxidoreductase activity, acting on paired donors, with incorporation or reduction of molecular oxygen;GO:0020037, heme binding;GO:0045122, aflatoxin biosynthetic process	-
TRINITY_DN5887_c0_g1	4.44335	62.4118	31.1597	gi|751693146|gb|KIM43130.1| hypothetical protein M413DRAFT_435525 [Hebeloma cylindrosporum h7] 3.19138e-49	-	pfam13302, Acetyltransf_3, Acetyltransferase (GNAT) domain. This domain catalyzes N-acetyltransferase reactions. 9.87552e-10	sp|O34569|YOAA_BACSU Uncharacterized N-acetyltransferase YoaA OS=Bacillus subtilis (strain 168) GN=yoaA PE=3 SV=2 1.17462e-10	tr|A0A0C3C2L4|A0A0C3C2L4_HEBCY Uncharacterized protein OS=Hebeloma cylindrosporum h7 GN=M413DRAFT_435525 PE=4 SV=1 3.26113e-49	GO:0006474, N-terminal protein amino acid acetylation;GO:0008080, N-acetyltransferase activity	-
TRINITY_DN7651_c0_g1	1.10335	20.2479	8.1379	gi|749897473|gb|KIJ65102.1| hypothetical protein HYDPIDRAFT_89074 [Hydnomerulius pinastri MD-312] 2.85447e-08	-	pfam01185, Hydrophobin, Fungal hydrophobin. 5.90718e-06	-	tr|A0A0C9WGA8|A0A0C9WGA8_9HOMO Unplaced genomic scaffold scaffold_10, whole genome shotgun sequence OS=Hydnomerulius pinastri MD-312 GN=HYDPIDRAFT_89074 PE=4 SV=1 2.8953e-08	GO:0005199, structural constituent of cell wall;GO:0009277, fungal-type cell wall	-
TRINITY_DN7095_c0_g1	10.2998	425.538	151.232	gi|751741636|gb|KIM89912.1| hypothetical protein PILCRDRAFT_812695 [Piloderma croceum F 1598] 2.08817e-20	-	-	-	tr|A0A0C3CJJ3|A0A0C3CJJ3_9HOMO Uncharacterized protein OS=Piloderma croceum F 1598 GN=PILCRDRAFT_812695 PE=4 SV=1 2.13381e-20	-	-
TRINITY_DN9044_c1_g2	3.97423	10.325	22.3016	gi|763728389|gb|KJA25802.1| hypothetical protein HYPSUDRAFT_199501 [Hypholoma sublateritium FD-334 SS-4] 1.87079e-117	-	pfam11719, Drc1-Sld2, DNA replication and checkpoint protein. Genome duplication is precisely regulated by cyclin-dependent kinases CDKs, which bring about the onset of S phase by activating replication origins and then prevent relicensing of origins until mitosis is completed. The optimum sequence motif for CDK phosphorylation is S/T-P-K/R-K/R, and Drc1-Sld2 is found to have at least 11 potentia…	-	tr|A0A0D2LE99|A0A0D2LE99_9AGAR Uncharacterized protein OS=Hypholoma sublateritium FD-334 SS-4 GN=HYPSUDRAFT_199501 PE=4 SV=1 1.89503e-117	-	-
TRINITY_DN7093_c0_g1	10.823	1073.81	290.355	gi|170098416|ref|XP_001880427.1| predicted protein [Laccaria bicolor S238N-H82] gi|164644865|gb|EDR09114.1| predicted protein [Laccaria bicolor S238N-H82] 0.0	gi|597975186|ref|XM_007328301.1| Agaricus bisporus var. burnettii JB137-S8 hypothetical protein (AGABI1DRAFT_112491), mRNA 3.27944e-53	pfam10302, DUF2407, DUF2407 ubiquitin-like domain. This is a family of proteins found in fungi. The function is not known. This domain is related to the ubiquitin domain. 5.84577e-07	sp|O94632|EGT1_SCHPO Ergothioneine biosynthesis protein 1 OS=Schizosaccharomyces pombe (strain 972 / ATCC 24843) GN=egt1 PE=1 SV=4 9.31343e-62	tr|B0D8R0|B0D8R0_LACBS Predicted protein OS=Laccaria bicolor (strain S238N-H82 / ATCC MYA-4686) GN=LACBIDRAFT_296410 PE=4 SV=1 0.0	GO:0004497, monooxygenase activity;GO:0005509, calcium ion binding;GO:0005634, nucleus;GO:0005788, endoplasmic reticulum lumen;GO:0005829, cytosol;GO:0030745, dimethylhistidine N-methyltransferase activity;GO:0044876, hercynylselenocysteine synthase;GO:0051321, meiotic cell cycle;GO:0052699, ergothioneine biosynthetic process;GO:0052706, histidine N-methyltransferase activity;GO:0052707, N-alpha,…	K20246-ko00340 Histidine metabolism
TRINITY_DN6272_c1_g2	72442.5	2246.37	974.209	gi|598013309|ref|XP_007371710.1| CHK1 checkpoint-like protein, partial [Dichomitus squalens LYAD-421 SS1] gi|636629137|ref|XP_008045703.1| CHK1 checkpoint-like protein, partial [Trametes versicolor FP-101664 SS1] gi|392558221|gb|EIW51416.1| CHK1 checkpoint-like protein, partial [Trametes versicolor FP-101664 SS1] gi|395323026|gb|EJF55555.1| CHK1 checkpoint-like protein, partial [Dichomitus squale…	gi|50872|emb|X56974.1| M.musculus mRNA for external transcribed spacer (partial) B2 element (Rn18s), and 18S ribosomal RNA (partial) 0.0	-	-	tr|R7S6D0|R7S6D0_TRAVS CHK1 checkpoint-like protein (Fragment) OS=Trametes versicolor (strain FP-101664) GN=TRAVEDRAFT_137432 PE=4 SV=1 6.03458e-21	-	-
TRINITY_DN1236_c0_g1	0.619405	25.6987	11.5055	-	-	-	-	-	-	-
TRINITY_DN8263_c1_g2	9.58001	39.7003	118.615	gi|750945987|gb|KIK03890.1| hypothetical protein K443DRAFT_5045 [Laccaria amethystina LaAM-08-1] 0.0	gi|807755704|ref|XM_012327257.1| Fibroporia radiculosa predicted protein partial mRNA 8.2916e-51	pfam00076, RRM_1, RNA recognition motif. (a.k.a. RRM, RBD, or RNP domain). The RRM motif is probably diagnostic of an RNA binding protein. RRMs are found in a variety of RNA binding proteins, including various hnRNP proteins, proteins implicated in regulation of alternative splicing, and protein components of snRNPs. The motif also appears in a few single stranded DNA binding proteins. The RRM st…	sp|O60176|YG41_SCHPO Uncharacterized RNA-binding protein C23E6.01c OS=Schizosaccharomyces pombe (strain 972 / ATCC 24843) GN=SPBC23E6.01c PE=1 SV=2 4.02389e-34	tr|A0A0C9WW64|A0A0C9WW64_9AGAR Unplaced genomic scaffold K443scaffold_40, whole genome shotgun sequence OS=Laccaria amethystina LaAM-08-1 GN=K443DRAFT_5045 PE=4 SV=1 0.0	GO:0000166, nucleotide binding;GO:0000932, P-body;GO:0003676, nucleic acid binding;GO:0003729, mRNA binding;GO:0005829, cytosol;GO:0006402, mRNA catabolic process;GO:0071004, U2-type prespliceosome	-
TRINITY_DN7075_c1_g3	91915.3	2195.5	696.093	gi|648165966|gb|KDR79643.1| hypothetical protein GALMADRAFT_243725 [Galerina marginata CBS 339.88] 2.75362e-73	gi|148358019|gb|DQ071704.2| Phaeolepiota aurea 28S large subunit ribosomal RNA gene, partial sequence 0.0	-	-	tr|A0A067TKZ3|A0A067TKZ3_9AGAR Uncharacterized protein OS=Galerina marginata CBS 339.88 GN=GALMADRAFT_243725 PE=4 SV=1 2.8138e-73	GO:0016021, integral component of membrane	-
TRINITY_DN8261_c0_g3	7.89362	60.6139	156.239	gi|763729144|gb|KJA26554.1| hypothetical protein HYPSUDRAFT_198837 [Hypholoma sublateritium FD-334 SS-4] 7.98275e-48	-	-	-	tr|A0A0D2P6I7|A0A0D2P6I7_9AGAR Uncharacterized protein OS=Hypholoma sublateritium FD-334 SS-4 GN=HYPSUDRAFT_198837 PE=4 SV=1 8.15722e-48	-	-
TRINITY_DN7292_c0_g1	38.9821	753.857	277.256	gi|568447316|ref|XP_006458237.1| hypothetical protein AGABI2DRAFT_183321 [Agaricus bisporus var. bisporus H97] gi|426200267|gb|EKV50191.1| hypothetical protein AGABI2DRAFT_183321 [Agaricus bisporus var. bisporus H97] 0.0	gi|242223895|ref|XM_002477455.1| Postia placenta Mad-698-R predicted protein, mRNA 1.63784e-16	pfam12708, Pectate_lyase_3, Pectate lyase superfamily protein. This family of proteins possesses a beta helical structure like Pectate lyase. This family is most closely related to glycosyl hydrolase family 28. 3.08657e-52	sp|P49426|EXG1_COCCA Glucan 1,3-beta-glucosidase OS=Cochliobolus carbonum GN=EXG1 PE=1 SV=1 6.3173e-144	tr|K9HW35|K9HW35_AGABB Uncharacterized protein OS=Agaricus bisporus var. bisporus (strain H97 / ATCC MYA-4626 / FGSC 10389) GN=AGABI2DRAFT_183321 PE=4 SV=1 0.0	GO:0004338, glucan exo-1,3-beta-glucosidase activity;GO:0008152, metabolic process;GO:0071555, cell wall organization	-
TRINITY_DN7693_c0_g1	1.86647	38.0644	85.587	-	-	-	-	-	-	-
TRINITY_DN8449_c0_g1	11.7938	681.935	196.884	gi|763731229|gb|KJA28633.1| hypothetical protein HYPSUDRAFT_34088 [Hypholoma sublateritium FD-334 SS-4] 0.0	-	-	sp|Q04519|ASM_MOUSE Sphingomyelin phosphodiesterase OS=Mus musculus GN=Smpd1 PE=1 SV=2 3.15258e-29	tr|A0A0D2MX76|A0A0D2MX76_9AGAR Sphingomyelin phosphodiesterase OS=Hypholoma sublateritium FD-334 SS-4 GN=HYPSUDRAFT_34088 PE=3 SV=1 0.0	GO:0004767, sphingomyelin phosphodiesterase activity;GO:0005615, extracellular space;GO:0005764, lysosome;GO:0005768, endosome;GO:0005886, plasma membrane;GO:0006685, sphingomyelin catabolic process;GO:0008270, zinc ion binding;GO:0016798, hydrolase activity, acting on glycosyl bonds;GO:0023021, termination of signal transduction;GO:0035307, positive regulation of protein dephosphorylation;GO:004…	-
TRINITY_DN7978_c2_g2	61574.7	1047.91	328.322	gi|597940775|ref|XP_007324731.1| hypothetical protein SERLADRAFT_353223 [Serpula lacrymans var. lacrymans S7.9] gi|597940789|ref|XP_007324738.1| hypothetical protein SERLADRAFT_353196 [Serpula lacrymans var. lacrymans S7.9] gi|597940801|ref|XP_007324744.1| hypothetical protein SERLADRAFT_353213 [Serpula lacrymans var. lacrymans S7.9] gi|336361499|gb|EGN91020.1| hypothetical protein SERLA73DRAFT_6…	gi|179398322|gb|EU586021.1| Armillaria luteovirens isolate CBS1 large subunit ribosomal RNA gene and intergenic spacer 1, partial sequence 0.0	-	-	tr|F8QL00|F8QL00_SERL3 Putative uncharacterized protein OS=Serpula lacrymans var. lacrymans (strain S7.3) GN=SERLA73DRAFT_67808 PE=4 SV=1 4.16356e-20	-	-
TRINITY_DN8278_c0_g4	5.308	58.2756	28.0907	gi|1018873483|dbj|GAT52890.1| major facilitator superfamily multidrug-resistance DHA1 sub-family [Mycena chlorophos] 1.04236e-35	-	-	-	tr|V2X9I4|V2X9I4_MONRO Member of major facilitator superfamily multidrug-dha1 sub-family OS=Moniliophthora roreri (strain MCA 2997) GN=Moror_12341 PE=4 SV=1 3.56311e-35	GO:0005215, transporter activity;GO:0016021, integral component of membrane;GO:0055085, transmembrane transport	-
TRINITY_DN7317_c0_g1	5.65627	38.4021	94.1118	gi|170113260|ref|XP_001887830.1| predicted protein [Laccaria bicolor S238N-H82] gi|164637191|gb|EDR01478.1| predicted protein [Laccaria bicolor S238N-H82] 1.02178e-48	-	-	sp|Q12531|YP015_YEAST Zinc finger protein YPR015C OS=Saccharomyces cerevisiae (strain ATCC 204508 / S288c) GN=YPR015C PE=3 SV=1 7.43408e-14	tr|B0DVA5|B0DVA5_LACBS Predicted protein OS=Laccaria bicolor (strain S238N-H82 / ATCC MYA-4686) GN=LACBIDRAFT_295582 PE=4 SV=1 1.04411e-48	GO:0003676, nucleic acid binding;GO:0046872, metal ion binding	-
TRINITY_DN7168_c1_g3	2.9308	80.4516	31.3393	gi|648160509|gb|KDR74224.1| hypothetical protein GALMADRAFT_249966 [Galerina marginata CBS 339.88] 1.0047e-08	-	-	-	tr|A0A067T2Q1|A0A067T2Q1_9AGAR Uncharacterized protein OS=Galerina marginata CBS 339.88 GN=GALMADRAFT_249966 PE=4 SV=1 1.02665e-08	-	-
TRINITY_DN5694_c0_g1	3.65722	29.673	13.3986	gi|170095603|ref|XP_001879022.1| predicted protein [Laccaria bicolor S238N-H82] gi|164646326|gb|EDR10572.1| predicted protein [Laccaria bicolor S238N-H82] 9.71078e-109	-	pfam00144, Beta-lactamase, Beta-lactamase. This family appears to be distantly related to pfam00905 and PF00768 D-alanyl-D-alanine carboxypeptidase. 1.28805e-09	sp|Q8J0G0|MLCH_PENCI Acyltransferase mlcH OS=Penicillium citrinum GN=mlcH PE=1 SV=1 6.06197e-15	tr|B0D4J1|B0D4J1_LACBS Predicted protein OS=Laccaria bicolor (strain S238N-H82 / ATCC MYA-4686) GN=LACBIDRAFT_317165 PE=4 SV=1 9.92302e-109	GO:0016746, transferase activity, transferring acyl groups;GO:0016787, hydrolase activity	-
TRINITY_DN8327_c1_g3	2.31689	9.15882	24.3945	gi|170099353|ref|XP_001880895.1| predicted protein [Laccaria bicolor S238N-H82] gi|164644420|gb|EDR08670.1| predicted protein [Laccaria bicolor S238N-H82] 1.94501e-21	-	-	-	tr|B0D9Z4|B0D9Z4_LACBS Predicted protein OS=Laccaria bicolor (strain S238N-H82 / ATCC MYA-4686) GN=LACBIDRAFT_297089 PE=4 SV=1 1.98753e-21	-	-
TRINITY_DN7480_c0_g4	10.6711	4.74933	33.3899	gi|1012963757|gb|KYQ38514.1| Exosome complex exonuclease dis3 [Hypsizygus marmoreus] 2.25666e-53	-	pfam00067, p450, Cytochrome P450. Cytochrome P450s are haem-thiolate proteins involved in the oxidative degradation of various compounds. They are particularly well known for their role in the degradation of environmental toxins and mutagens. They can be divided into 4 classes, according to the method by which electrons from NAD(P)H are delivered to the catalytic site. Sequence conservation is re…	sp|Q9LTM2|C71BL_ARATH Cytochrome P450 71B21 OS=Arabidopsis thaliana GN=CYP71B21 PE=3 SV=1 4.58984e-09	tr|A0A0L6WCC1|A0A0L6WCC1_9AGAR O-methylsterigmatocystin oxidoreductase OS=Termitomyces sp. J132 GN=J132_01011 PE=3 SV=1 6.1494e-49	GO:0004497, monooxygenase activity;GO:0005506, iron ion binding;GO:0016020, membrane;GO:0016021, integral component of membrane;GO:0016705, oxidoreductase activity, acting on paired donors, with incorporation or reduction of molecular oxygen;GO:0016709, oxidoreductase activity, acting on paired donors, with incorporation or reduction of molecular oxygen, NAD(P)H as one donor, and incorporation of…	-
TRINITY_DN8365_c0_g2	14.3792	840.525	1702.35	gi|599348253|ref|XP_007390470.1| hypothetical protein PHACADRAFT_247354 [Phanerochaete carnosa HHB-10118-sp] gi|409051559|gb|EKM61035.1| hypothetical protein PHACADRAFT_247354 [Phanerochaete carnosa HHB-10118-sp] 4.44798e-33	-	-	-	tr|K5WNL1|K5WNL1_PHACS Uncharacterized protein OS=Phanerochaete carnosa (strain HHB-10118-sp) GN=PHACADRAFT_247354 PE=4 SV=1 4.5083e-33	GO:0016021, integral component of membrane	-
TRINITY_DN7816_c0_g3	14.7314	245.825	45.8719	-	-	-	-	-	-	-
TRINITY_DN6075_c0_g1	869.948	36.4718	232.619	gi|1023224006|gb|KZT20849.1| benzoquinone reductase [Neolentinus lepideus HHB14362 ss-1] 6.27824e-103	-	-	sp|Q12335|PST2_YEAST Protoplast secreted protein 2 OS=Saccharomyces cerevisiae (strain ATCC 204508 / S288c) GN=PST2 PE=1 SV=1 8.20451e-81	tr|A0A067NIN4|A0A067NIN4_PLEOS Uncharacterized protein OS=Pleurotus ostreatus PC15 GN=PLEOSDRAFT_1056411 PE=4 SV=1 6.96291e-101	GO:0005576, extracellular region;GO:0010181, FMN binding;GO:0016491, oxidoreductase activity;GO:0042802, identical protein binding;GO:0045892, negative regulation of transcription, DNA-templated	K03809-ko00130 Ubiquinone and other terpenoid-quinone biosynthesis
TRINITY_DN4310_c0_g1	0.365247	13.0458	28.3816	-	-	-	-	-	-	-
TRINITY_DN5963_c0_g1	22.6813	2.91557	5.91146	gi|751691604|gb|KIM41592.1| hypothetical protein M413DRAFT_27906 [Hebeloma cylindrosporum h7] 6.27251e-76	-	-	-	tr|A0A0C2YKR2|A0A0C2YKR2_HEBCY Uncharacterized protein OS=Hebeloma cylindrosporum h7 GN=M413DRAFT_27906 PE=4 SV=1 6.40961e-76	GO:0016021, integral component of membrane	-
TRINITY_DN8134_c1_g1	79.3065	2166.49	6556.71	gi|646305312|gb|KDQ26458.1| hypothetical protein PLEOSDRAFT_1089765 [Pleurotus ostreatus PC15] 1.73983e-06	-	-	-	tr|A0A067NEK1|A0A067NEK1_PLEOS Uncharacterized protein OS=Pleurotus ostreatus PC15 GN=PLEOSDRAFT_1089765 PE=4 SV=1 1.77786e-06	-	-
TRINITY_DN6045_c0_g2	15.387	2.29737	5.16388	gi|170112714|ref|XP_001887558.1| MFS superfamily [Laccaria bicolor S238N-H82] gi|164637460|gb|EDR01745.1| MFS superfamily [Laccaria bicolor S238N-H82] 5.45918e-148	-	-	sp|P96675|YDER_BACSU Uncharacterized MFS-type transporter YdeR OS=Bacillus subtilis (strain 168) GN=ydeR PE=3 SV=1 4.08971e-38	tr|B0DUI6|B0DUI6_LACBS MFS superfamily OS=Laccaria bicolor (strain S238N-H82 / ATCC MYA-4686) GN=LACBIDRAFT_333006 PE=4 SV=1 5.5785e-148	GO:0005886, plasma membrane;GO:0016021, integral component of membrane;GO:0055085, transmembrane transport	-
TRINITY_DN4144_c0_g1	1.04642	33.5689	11.7634	gi|648156370|gb|KDR70150.1| hypothetical protein GALMADRAFT_76264 [Galerina marginata CBS 339.88] 2.92424e-09	-	-	-	tr|A0A067SGS5|A0A067SGS5_9AGAR Uncharacterized protein OS=Galerina marginata CBS 339.88 GN=GALMADRAFT_76264 PE=3 SV=1 2.98816e-09	GO:0008171, O-methyltransferase activity	-
TRINITY_DN7507_c0_g2	84.6824	3.64516	8.77329	gi|1012966253|gb|KYQ41002.1| hypothetical protein Hypma_04950 [Hypsizygus marmoreus] 1.34195e-83	-	-	-	tr|A0A067T6S5|A0A067T6S5_9AGAR Uncharacterized protein OS=Galerina marginata CBS 339.88 GN=GALMADRAFT_155058 PE=4 SV=1 4.77854e-62	-	-
TRINITY_DN8426_c0_g4	34.2994	3.82504	8.17468	gi|646392817|gb|KDQ57331.1| hypothetical protein JAAARDRAFT_194477 [Jaapia argillacea MUCL 33604] 3.37087e-142	-	pfam00122, E1-E2_ATPase, E1-E2 ATPase. 1.96031e-20	sp|P17326|AT1A_ARTSF Sodium/potassium-transporting ATPase subunit alpha-A OS=Artemia franciscana PE=2 SV=1 1.49584e-51	tr|A0A067Q421|A0A067Q421_9HOMO Uncharacterized protein OS=Jaapia argillacea MUCL 33604 GN=JAAARDRAFT_194477 PE=3 SV=1 3.44455e-142	GO:0005391, sodium:potassium-exchanging ATPase activity;GO:0005524, ATP binding;GO:0016021, integral component of membrane;GO:0016787, hydrolase activity;GO:0046872, metal ion binding	K01539-ko04022 cGMP - PKG signaling pathway;ko04024 cAMP signaling pathway
TRINITY_DN7022_c0_g1	5.28672	142.975	45.0596	gi|751690403|gb|KIM40394.1| hypothetical protein M413DRAFT_178634 [Hebeloma cylindrosporum h7] 1.0489e-21	-	-	sp|P07053|PR1B_TOBAC Pathogenesis-related protein 1B OS=Nicotiana tabacum PE=2 SV=1 2.54241e-06	tr|A0A0C3C845|A0A0C3C845_HEBCY Uncharacterized protein OS=Hebeloma cylindrosporum h7 GN=M413DRAFT_178634 PE=3 SV=1 1.07182e-21	GO:0005576, extracellular region;GO:0005773, vacuole;GO:0006952, defense response;GO:0009607, response to biotic stimulus	-
TRINITY_DN6908_c2_g1	2373.58	573.717	278.9	gi|597439551|dbj|BAO56864.1| hypothetical protein [Trichoderma aureoviride] 2.93774e-44	gi|702102021|gb|KM242288.1| Trichoderma sp. INBio_4035B internal transcribed spacer 1, partial sequence; 5.8S ribosomal RNA gene and internal transcribed spacer 2, complete sequence; and 28S ribosomal RNA gene, partial sequence 0.0	-	sp|Q8TGM6|TAR1_YEAST Protein TAR1 OS=Saccharomyces cerevisiae (strain ATCC 204508 / S288c) GN=TAR1 PE=2 SV=1 6.43793e-26	tr|A0A060N9C4|A0A060N9C4_9HYPO Uncharacterized protein OS=Trichoderma aureoviride PE=4 SV=1 2.97833e-44	GO:0005739, mitochondrion;GO:0043457, regulation of cellular respiration	-
TRINITY_DN8908_c0_g2	1.53152	47.9285	20.3879	gi|449539124|gb|EMD30441.1| hypothetical protein CERSUDRAFT_163835, partial [Gelatoporia subvermispora B] 2.33445e-19	gi|730229850|gb|KM390012.1| Corallorhiza trifida voucher JVF 2676a MI external transcribed spacer, partial sequence; 18S ribosomal RNA gene, internal transcribed spacer 1, 5.8S ribosomal RNA gene, and internal transcribed spacer 2, complete sequence; and 28S ribosomal RNA gene, partial sequence 1.30151e-131	-	sp|Q8TGM7|ART2_YEAST Putative uncharacterized protein ART2 OS=Saccharomyces cerevisiae (strain ATCC 204508 / S288c) GN=ART2 PE=5 SV=1 8.35356e-10	tr|M2QVB1|M2QVB1_CERS8 Uncharacterized protein (Fragment) OS=Ceriporiopsis subvermispora (strain B) GN=CERSUDRAFT_163835 PE=4 SV=1 2.38547e-19	-	-
TRINITY_DN7896_c1_g2	6.33987	189.205	1177.26	-	-	-	-	-	-	-
TRINITY_DN7547_c0_g3	8.50874	190.54	70.4714	gi|750943418|gb|KIK01354.1| hypothetical protein K443DRAFT_678487 [Laccaria amethystina LaAM-08-1] 4.20054e-67	-	-	sp|P0DN32|CUPR1_ARTBC Probable GPI-anchored cupredoxin ARB_05732-1 OS=Arthroderma benhamiae (strain ATCC MYA-4681 / CBS 112371) GN=ARB_05732-1 PE=1 SV=1 1.46651e-10	tr|A0A0C9XIL5|A0A0C9XIL5_9AGAR Unplaced genomic scaffold K443scaffold_73, whole genome shotgun sequence OS=Laccaria amethystina LaAM-08-1 GN=K443DRAFT_678487 PE=4 SV=1 4.29235e-67	GO:0002098, tRNA wobble uridine modification;GO:0005576, extracellular region;GO:0005634, nucleus;GO:0005739, mitochondrion;GO:0005886, plasma membrane;GO:0006879, cellular iron ion homeostasis;GO:0016226, iron-sulfur cluster assembly;GO:0031225, anchored component of membrane;GO:0046872, metal ion binding;GO:0055114, oxidation-reduction process;GO:0070903, mitochondrial tRNA thio-modification;GO…	-
TRINITY_DN8685_c0_g2	1.43445	9.44754	22.4899	gi|648158158|gb|KDR71906.1| hypothetical protein GALMADRAFT_126888 [Galerina marginata CBS 339.88] 0.0	-	pfam00083, Sugar_tr, Sugar (and other) transporter. 9.55583e-54	sp|P53387|KHT2_KLULC Hexose transporter 2 OS=Kluyveromyces lactis GN=KHT2 PE=3 SV=1 3.31378e-48	tr|A0A067SLY5|A0A067SLY5_9AGAR Uncharacterized protein OS=Galerina marginata CBS 339.88 GN=GALMADRAFT_126888 PE=3 SV=1 0.0	GO:0008643, carbohydrate transport;GO:0016021, integral component of membrane;GO:0022891, substrate-specific transmembrane transporter activity	-
TRINITY_DN6845_c0_g5	33.4779	2.98086	11.9089	gi|750943158|gb|KIK01098.1| hypothetical protein K443DRAFT_678682 [Laccaria amethystina LaAM-08-1] 3.54247e-55	-	-	sp|Q9CAD6|C86A7_ARATH Cytochrome P450 86A7 OS=Arabidopsis thaliana GN=CYP86A7 PE=2 SV=1 6.19015e-09	tr|A0A0C9XZ79|A0A0C9XZ79_9AGAR Unplaced genomic scaffold K443scaffold_77, whole genome shotgun sequence OS=Laccaria amethystina LaAM-08-1 GN=K443DRAFT_678682 PE=3 SV=1 3.6199e-55	GO:0004497, monooxygenase activity;GO:0005506, iron ion binding;GO:0006631, fatty acid metabolic process;GO:0016021, integral component of membrane;GO:0016705, oxidoreductase activity, acting on paired donors, with incorporation or reduction of molecular oxygen;GO:0018685, alkane 1-monooxygenase activity;GO:0020037, heme binding;GO:0070330, aromatase activity	-
TRINITY_DN7660_c2_g2	2.3973	136.66	11.0102	gi|758345114|dbj|GAN11782.1| permease, partial [Mucor ambiguus] 2.58182e-31	gi|1028325836|gb|KU355276.1| Morus alba var. atropurpurea chloroplast, complete genome 0.0	-	-	tr|A0A0C9N6W0|A0A0C9N6W0_9FUNG Permease (Fragment) OS=Mucor ambiguus GN=MAM1_0952d11380 PE=4 SV=1 2.61936e-31	-	-
TRINITY_DN6519_c0_g2	1467.61	90.0667	39.9695	-	-	-	-	-	-	-
TRINITY_DN5828_c0_g1	13.6963	229.766	63.1755	gi|750951363|gb|KIK09230.1| hypothetical protein K443DRAFT_671715 [Laccaria amethystina LaAM-08-1] 1.59603e-36	gi|1026817292|gb|KU200603.1| Uncultured eukaryote clone PA5-5m-10 18S ribosomal RNA gene, partial sequence 7.99802e-17	-	-	tr|A0A0C9XAC5|A0A0C9XAC5_9AGAR Unplaced genomic scaffold K443scaffold_4, whole genome shotgun sequence OS=Laccaria amethystina LaAM-08-1 GN=K443DRAFT_671715 PE=4 SV=1 1.63091e-36	-	-
TRINITY_DN5084_c0_g1	2.5381	78.8526	10.3718	-	-	-	-	-	-	-
TRINITY_DN6888_c0_g6	81.9743	5.63644	1.2425	-	gi|255740056|gb|FJ612419.1| Uncultured bacterium clone DP10.4.57 16S ribosomal RNA gene, partial sequence 0.0	-	-	-	-	-
TRINITY_DN8827_c0_g3	0.0001	6.0849	19.8519	-	-	-	-	-	-	-
TRINITY_DN8119_c0_g1	5.72077	19.141	78.3753	gi|750944572|gb|KIK02492.1| hypothetical protein K443DRAFT_677566 [Laccaria amethystina LaAM-08-1] 4.35826e-67	-	-	-	tr|A0A0C9XXY8|A0A0C9XXY8_9AGAR Unplaced genomic scaffold K443scaffold_57, whole genome shotgun sequence OS=Laccaria amethystina LaAM-08-1 GN=K443DRAFT_677566 PE=4 SV=1 4.45352e-67	GO:0016021, integral component of membrane	-
TRINITY_DN8809_c0_g1	16.1782	1304.99	3277.49	gi|597999425|ref|XP_007334240.1| hypothetical protein AGABI1DRAFT_132545 [Agaricus bisporus var. burnettii JB137-S8] gi|409074701|gb|EKM75092.1| hypothetical protein AGABI1DRAFT_132545 [Agaricus bisporus var. burnettii JB137-S8] 0.0	-	pfam07714, Pkinase_Tyr, Protein tyrosine kinase. 3.80475e-22	sp|P27446|FYN_XIPHE Tyrosine-protein kinase Fyn OS=Xiphophorus helleri GN=fyn PE=2 SV=3 2.15706e-26	tr|A0A0C9XCU5|A0A0C9XCU5_9AGAR Unplaced genomic scaffold K443scaffold_217, whole genome shotgun sequence OS=Laccaria amethystina LaAM-08-1 GN=K443DRAFT_682948 PE=4 SV=1 0.0	GO:0004672, protein kinase activity;GO:0004715, non-membrane spanning protein tyrosine kinase activity;GO:0005524, ATP binding;GO:0007275, multicellular organism development;GO:0046872, metal ion binding	-
TRINITY_DN7168_c1_g2	3.29191	82.9319	36.0227	gi|750935948|gb|KIJ94085.1| hypothetical protein K443DRAFT_684033 [Laccaria amethystina LaAM-08-1] 0.0	-	pfam01425, Amidase, Amidase. 1.1838e-29	sp|Q12559|AMDS_ASPOR Acetamidase OS=Aspergillus oryzae (strain ATCC 42149 / RIB 40) GN=amdS PE=3 SV=2 1.12883e-109	tr|A0A0C9WRL2|A0A0C9WRL2_9AGAR Unplaced genomic scaffold K443scaffold_275, whole genome shotgun sequence OS=Laccaria amethystina LaAM-08-1 GN=K443DRAFT_684033 PE=4 SV=1 0.0	GO:0004040, amidase activity;GO:0016884, carbon-nitrogen ligase activity, with glutamine as amido-N-donor	-
TRINITY_DN8101_c0_g6	1.27034	7.08405	14.6502	-	-	-	-	-	-	-
TRINITY_DN4732_c0_g1	9.2772	28.1436	70.6755	gi|1012957045|gb|KYQ31855.1| NmrA-like family domain-containing protein 1 [Hypsizygus marmoreus] 0.0	-	pfam05368, NmrA, NmrA-like family. NmrA is a negative transcriptional regulator involved in the post-translational modification of the transcription factor AreA. NmrA is part of a system controlling nitrogen metabolite repression in fungi. This family only contains a few sequences as iteration results in significant matches to other Rossmann fold families. 2.0333e-14	sp|Q5ZID0|NMRL1_CHICK NmrA-like family domain-containing protein 1 OS=Gallus gallus GN=NMRAL1 PE=2 SV=1 1.50152e-22	tr|A0A0L6WMV2|A0A0L6WMV2_9AGAR NmrA-like family domain-containing protein 1 OS=Termitomyces sp. J132 GN=J132_06996 PE=4 SV=1 0.0	GO:0005634, nucleus;GO:0048471, perinuclear region of cytoplasm	-
TRINITY_DN4489_c0_g1	22.2749	0.0001	7.7185	gi|353241646|emb|CCA73447.1| hypothetical protein PIIN_07401 [Piriformospora indica DSM 11827] 2.34804e-15	-	-	-	tr|G4TQ54|G4TQ54_PIRID Uncharacterized protein OS=Piriformospora indica (strain DSM 11827) GN=PIIN_07401 PE=4 SV=1 2.39935e-15	GO:0003676, nucleic acid binding;GO:0004523, RNA-DNA hybrid ribonuclease activity	-
TRINITY_DN7963_c0_g3	28.3135	1444.96	658.783	gi|750935434|gb|KIJ93596.1| hypothetical protein K443DRAFT_79249, partial [Laccaria amethystina LaAM-08-1] 1.02633e-17	gi|170106849|ref|XM_001884601.1| Laccaria bicolor S238N-H82 hypothetical protein partial mRNA 1.77391e-47	-	-	tr|A0A0C9X7L5|A0A0C9X7L5_9AGAR Unplaced genomic scaffold K443scaffold_300, whole genome shotgun sequence (Fragment) OS=Laccaria amethystina LaAM-08-1 GN=K443DRAFT_79249 PE=4 SV=1 1.04876e-17	-	-
TRINITY_DN6257_c0_g1	15.9436	276.275	104.697	gi|599405018|ref|XP_007413092.1| hypothetical protein MELLADRAFT_90079 [Melampsora larici-populina 98AG31] gi|599427384|ref|XP_007418191.1| hypothetical protein MELLADRAFT_95625 [Melampsora larici-populina 98AG31] gi|328849357|gb|EGF98539.1| hypothetical protein MELLADRAFT_95625 [Melampsora larici-populina 98AG31] gi|328854513|gb|EGG03645.1| hypothetical protein MELLADRAFT_90079 [Melampsora laric…	gi|308081564|ref|NR_036655.1| Zea mays 17S ribosomal RNA gene (LOC100502571), ribosomal RNA 0.0	-	-	tr|F4RVL9|F4RVL9_MELLP Putative uncharacterized protein OS=Melampsora larici-populina (strain 98AG31 / pathotype 3-4-7) GN=MELLADRAFT_90079 PE=4 SV=1 9.21416e-24	-	-
TRINITY_DN8276_c0_g1	0.65902	52.5624	16.9055	gi|763727291|gb|KJA24709.1| hypothetical protein HYPSUDRAFT_53522 [Hypholoma sublateritium FD-334 SS-4] 4.72764e-20	-	-	-	tr|A0A0D2P1F8|A0A0D2P1F8_9AGAR Uncharacterized protein OS=Hypholoma sublateritium FD-334 SS-4 GN=HYPSUDRAFT_53522 PE=4 SV=1 4.83097e-20	GO:0004674, protein serine/threonine kinase activity;GO:0005524, ATP binding	-
TRINITY_DN7972_c0_g2	1.28537	10.0552	26.735	gi|1012963341|gb|KYQ38100.1| Fruiting body protein SC1 [Hypsizygus marmoreus] 2.67397e-11	-	-	sp|O13300|HYP3_AGABI Hydrophobin-3 OS=Agaricus bisporus GN=abh3 PE=3 SV=1 5.09788e-06	tr|A0A0C3E8V7|A0A0C3E8V7_9HOMO Uncharacterized protein OS=Scleroderma citrinum Foug A GN=SCLCIDRAFT_23227 PE=4 SV=1 1.95938e-08	GO:0005199, structural constituent of cell wall;GO:0005576, extracellular region;GO:0009277, fungal-type cell wall	-
TRINITY_DN5406_c0_g1	0.265941	42.611	13.6831	-	-	-	-	-	-	-
TRINITY_DN7492_c0_g1	0.749793	37.5454	12.545	gi|763721758|gb|KJA19221.1| hypothetical protein HYPSUDRAFT_143965 [Hypholoma sublateritium FD-334 SS-4] 0.0	-	pfam09994, DUF2235, Uncharacterized alpha/beta hydrolase domain (DUF2235). This domain, found in various hypothetical bacterial proteins, has no known function. 3.66122e-50	sp|P39992|YEC3_YEAST Uncharacterized protein YEL023C OS=Saccharomyces cerevisiae (strain ATCC 204508 / S288c) GN=YEL023C PE=4 SV=1 4.98715e-31	tr|A0A0D2NR88|A0A0D2NR88_9AGAR Uncharacterized protein OS=Hypholoma sublateritium FD-334 SS-4 GN=HYPSUDRAFT_143965 PE=4 SV=1 0.0	-	-
TRINITY_DN9035_c1_g4	6.4508	23.0198	60.4823	-	-	-	-	-	-	-
TRINITY_DN7665_c0_g1	0.0001	15.4459	36.1476	gi|576990413|gb|EUC63122.1| vegetative incompatibility protein HET-E-1 [Rhizoctonia solani AG-3 Rhs1AP] 1.77229e-15	-	-	sp|Q00808|HETE1_PODAS Vegetative incompatibility protein HET-E-1 OS=Podospora anserina GN=HET-E1 PE=3 SV=1 1.26068e-12	tr|X8JHA4|X8JHA4_9HOMO Vegetative incompatibility protein HET-E-1 OS=Rhizoctonia solani AG-3 Rhs1AP GN=RSOL_480130 PE=4 SV=1 1.81103e-15	GO:0005525, GTP binding	-
TRINITY_DN6692_c0_g3	17.2047	2.16934	7.88019	gi|751730842|gb|KIM79155.1| hypothetical protein PILCRDRAFT_823735 [Piloderma croceum F 1598] 1.36202e-94	-	-	-	tr|A0A0C3F334|A0A0C3F334_9HOMO Uncharacterized protein OS=Piloderma croceum F 1598 GN=PILCRDRAFT_823735 PE=4 SV=1 1.39179e-94	GO:0016021, integral component of membrane	-
TRINITY_DN9067_c1_g1	11.0652	457.033	2091.9	gi|646312632|gb|KDQ33773.1| hypothetical protein PLEOSDRAFT_1099731 [Pleurotus ostreatus PC15] 4.4961e-134	-	-	sp|Q556W1|OXDD_DICDI D-aspartate oxidase OS=Dictyostelium discoideum GN=ddo-1 PE=3 SV=1 7.65508e-14	tr|A0A067P0C4|A0A067P0C4_PLEOS Uncharacterized protein OS=Pleurotus ostreatus PC15 GN=PLEOSDRAFT_1099731 PE=4 SV=1 4.55514e-134	GO:0003884, D-amino-acid oxidase activity;GO:0005778, peroxisomal membrane;GO:0008445, D-aspartate oxidase activity;GO:0016021, integral component of membrane;GO:0046416, D-amino acid metabolic process;GO:0071949, FAD binding	-
TRINITY_DN6523_c0_g1	928.28	42.1602	7.4248	gi|443916942|gb|ELU37841.1| hypothetical protein AG1IA_08127 [Rhizoctonia solani AG-1 IA] 8.22394e-16	gi|440647475|gb|JX985789.1| Tricholoma matsutake mitochondrion, complete genome 0.0	-	-	tr|L8WI23|L8WI23_THACA Uncharacterized protein OS=Thanatephorus cucumeris (strain AG1-IA) GN=AG1IA_08127 PE=4 SV=1 8.33754e-16	GO:0016021, integral component of membrane	-
TRINITY_DN6523_c0_g2	100.894	46.4999	5.15904	gi|758345114|dbj|GAN11782.1| permease, partial [Mucor ambiguus] 1.16063e-18	gi|157498734|gb|EU133215.1| Uncultured bacterium clone FFCH8558 16S ribosomal RNA gene, partial sequence 0.0	-	-	tr|A0A0C9N6W0|A0A0C9N6W0_9FUNG Permease (Fragment) OS=Mucor ambiguus GN=MAM1_0952d11380 PE=4 SV=1 1.186e-18	-	-
TRINITY_DN8760_c0_g1	4116.35	94.2394	20.7089	gi|336362751|gb|EGN91401.1| hypothetical protein SERLA73DRAFT_67483, partial [Serpula lacrymans var. lacrymans S7.3] 4.8693e-24	gi|308912808|gb|HQ259115.1| Moniliophthora roreri mitochondrion, complete genome 4.72492e-180	-	-	tr|F8QJW9|F8QJW9_SERL3 Putative uncharacterized protein (Fragment) OS=Serpula lacrymans var. lacrymans (strain S7.3) GN=SERLA73DRAFT_67483 PE=4 SV=1 4.97573e-24	-	-
TRINITY_DN6262_c0_g1	15.5877	273.166	134.391	gi|751690218|gb|KIM40209.1| hypothetical protein M413DRAFT_446375 [Hebeloma cylindrosporum h7] 5.08142e-166	-	pfam08743, Nse4_C, Nse4 C-terminal. Nse4 is a component of the Smc5/6 DNA repair complex. It forms interactions with Smc5 and Nse1. The exact function of this highly conserved C-terminal domain is not known. 8.06999e-25	sp|Q6BDR8|NSE4_SCHPO Non-structural maintenance of chromosome element 4 OS=Schizosaccharomyces pombe (strain 972 / ATCC 24843) GN=nse4 PE=1 SV=1 3.92491e-45	tr|A0A0C3C7M5|A0A0C3C7M5_HEBCY Uncharacterized protein OS=Hebeloma cylindrosporum h7 GN=M413DRAFT_446375 PE=4 SV=1 5.19248e-166	GO:0005634, nucleus;GO:0006281, DNA repair;GO:0006310, DNA recombination;GO:0030915, Smc5-Smc6 complex;GO:0031618, nuclear pericentric heterochromatin;GO:0051321, meiotic cell cycle;GO:0061638, CENP-A containing chromatin;GO:1902377, nuclear rDNA heterochromatin;GO:1990707, nuclear subtelomeric heterochromatin	-
TRINITY_DN5632_c0_g2	0.399799	5.21429	14.8034	gi|761950927|gb|KIY70593.1| hypothetical protein CYLTODRAFT_370853 [Cylindrobasidium torrendii FP15055 ss-10] 4.3511e-64	-	-	-	tr|A0A0D7BJ58|A0A0D7BJ58_9HOMO Uncharacterized protein OS=Cylindrobasidium torrendii FP15055 ss-10 GN=CYLTODRAFT_370853 PE=4 SV=1 4.41011e-64	GO:0016021, integral component of membrane	-
TRINITY_DN6069_c0_g2	18.1059	5.27696	0.853534	-	-	-	-	-	-	-
TRINITY_DN5481_c0_g1	38.8024	7.07816	14.2373	gi|648168733|gb|KDR82373.1| hypothetical protein GALMADRAFT_237651 [Galerina marginata CBS 339.88] 2.34634e-28	-	-	-	tr|A0A067TTS5|A0A067TTS5_9AGAR Uncharacterized protein OS=Galerina marginata CBS 339.88 GN=GALMADRAFT_237651 PE=4 SV=1 2.39762e-28	-	-
TRINITY_DN7480_c0_g2	16.405	150.098	6.19715	gi|1012963715|gb|KYQ38472.1| O-methylsterigmatocystin oxidoreductase [Hypsizygus marmoreus] 1.29889e-70	-	pfam00067, p450, Cytochrome P450. Cytochrome P450s are haem-thiolate proteins involved in the oxidative degradation of various compounds. They are particularly well known for their role in the degradation of environmental toxins and mutagens. They can be divided into 4 classes, according to the method by which electrons from NAD(P)H are delivered to the catalytic site. Sequence conservation is re…	sp|P12938|CP2D3_RAT Cytochrome P450 2D3 OS=Rattus norvegicus GN=Cyp2d3 PE=2 SV=2 4.89414e-17	tr|A0A0L0N7A8|A0A0L0N7A8_9HYPO O-methylsterigmatocystin oxidoreductase OS=Tolypocladium ophioglossoides CBS 100239 GN=TOPH_05517 PE=3 SV=1 8.15278e-47	GO:0001889, liver development;GO:0004497, monooxygenase activity;GO:0005506, iron ion binding;GO:0005789, endoplasmic reticulum membrane;GO:0008392, arachidonic acid epoxygenase activity;GO:0008395, steroid hydroxylase activity;GO:0016705, oxidoreductase activity, acting on paired donors, with incorporation or reduction of molecular oxygen;GO:0019369, arachidonic acid metabolic process;GO:0020037…	-
TRINITY_DN7712_c1_g1	13.6552	1054.96	483.848	gi|170098757|ref|XP_001880597.1| member of major facilitator superfamily multidrug-resistance, DHA1 sub-family [Laccaria bicolor S238N-H82] gi|164644122|gb|EDR08372.1| member of major facilitator superfamily multidrug-resistance, DHA1 sub-family [Laccaria bicolor S238N-H82] 1.40033e-123	-	-	sp|Q94BZ1|ZIFL1_ARATH Protein ZINC INDUCED FACILITATOR-LIKE 1 OS=Arabidopsis thaliana GN=ZIFL1 PE=2 SV=1 1.38823e-20	tr|B0D9L4|B0D9L4_LACBS Member of major facilitator superfamily multidrug-resistance, DHA1 sub-family OS=Laccaria bicolor (strain S238N-H82 / ATCC MYA-4686) GN=LACBIDRAFT_296932 PE=4 SV=1 1.43094e-123	GO:0005215, transporter activity;GO:0005886, plasma membrane;GO:0009414, response to water deprivation;GO:0009630, gravitropism;GO:0009705, plant-type vacuole membrane;GO:0010540, basipetal auxin transport;GO:0016021, integral component of membrane;GO:0022821, potassium ion antiporter activity;GO:0048364, root development;GO:0055085, transmembrane transport;GO:0080167, response to karrikin;GO:009…	-
TRINITY_DN6456_c0_g1	21.4938	175.383	390.885	-	-	-	-	-	-	-
TRINITY_DN7451_c0_g4	7.21464	201.33	48.3502	gi|170110152|ref|XP_001886282.1| predicted protein [Laccaria bicolor S238N-H82] gi|164638866|gb|EDR03141.1| predicted protein [Laccaria bicolor S238N-H82] 5.65286e-36	-	-	-	tr|B0DQM0|B0DQM0_LACBS Predicted protein OS=Laccaria bicolor (strain S238N-H82 / ATCC MYA-4686) GN=LACBIDRAFT_307631 PE=4 SV=1 5.7764e-36	GO:0016106, sesquiterpenoid biosynthetic process;GO:0045482, trichodiene synthase activity	-
TRINITY_DN4305_c0_g1	0.772725	14.9378	44.0948	-	gi|32526884|ref|NR_001460.1| Mus musculus RNA component of mitochondrial RNAase P (Rmrp), RNase MRP RNA 1.8413e-85	-	-	-	-	-
TRINITY_DN7693_c0_g3	2.16277	37.4723	84.7079	-	-	-	-	-	-	-
TRINITY_DN5932_c0_g1	0.451714	12.1854	26.1562	-	-	-	-	-	-	-
TRINITY_DN3896_c0_g1	31.9542	12.854	2.59811	gi|750939382|gb|KIJ97403.1| hypothetical protein K443DRAFT_681548 [Laccaria amethystina LaAM-08-1] 3.52367e-07	-	-	-	tr|A0A0C9X7S7|A0A0C9X7S7_9AGAR Unplaced genomic scaffold K443scaffold_159, whole genome shotgun sequence OS=Laccaria amethystina LaAM-08-1 GN=K443DRAFT_681548 PE=3 SV=1 3.60069e-07	GO:0004497, monooxygenase activity;GO:0005506, iron ion binding;GO:0016705, oxidoreductase activity, acting on paired donors, with incorporation or reduction of molecular oxygen;GO:0020037, heme binding	-
TRINITY_DN4895_c0_g1	0.743891	60.352	160.232	gi|648166291|gb|KDR79964.1| hypothetical protein GALMADRAFT_1171866 [Galerina marginata CBS 339.88] 3.48155e-96	-	-	sp|Q39061|CP33_ARATH RNA-binding protein CP33, chloroplastic OS=Arabidopsis thaliana GN=CP33 PE=2 SV=1 8.29487e-07	tr|A0A067TJA4|A0A067TJA4_9AGAR Uncharacterized protein OS=Galerina marginata CBS 339.88 GN=GALMADRAFT_1171866 PE=4 SV=1 3.55765e-96	GO:0000166, nucleotide binding;GO:0003676, nucleic acid binding;GO:0003723, RNA binding;GO:0006397, mRNA processing;GO:0009507, chloroplast;GO:0009570, chloroplast stroma;GO:0009579, thylakoid;GO:0030529, intracellular ribonucleoprotein complex	-
TRINITY_DN8827_c0_g2	0.161932	6.12161	28.2429	gi|763730456|gb|KJA27862.1| hypothetical protein HYPSUDRAFT_35030 [Hypholoma sublateritium FD-334 SS-4] 1.42112e-89	-	pfam03851, UvdE, UV-endonuclease UvdE. 2.01028e-29	sp|Q10988|UVE1_SCHPO UV-damage endonuclease OS=Schizosaccharomyces pombe (strain 972 / ATCC 24843) GN=uve1 PE=2 SV=1 2.73894e-50	tr|A0A0D2LJI8|A0A0D2LJI8_9AGAR Uncharacterized protein OS=Hypholoma sublateritium FD-334 SS-4 GN=HYPSUDRAFT_35030 PE=4 SV=1 1.45218e-89	GO:0000404, heteroduplex DNA loop binding;GO:0004519, endonuclease activity;GO:0005634, nucleus;GO:0005739, mitochondrion;GO:0006289, nucleotide-excision repair;GO:0006290, pyrimidine dimer repair;GO:0006298, mismatch repair;GO:0009411, response to UV;GO:0043504, mitochondrial DNA repair;GO:0070914, UV-damage excision repair;GO:1990043, 5' deoxyribonuclease (pyrimidine dimer) activity;GO:1990731,…	-
TRINITY_DN6846_c0_g1	91.3008	17.0711	6.34162	gi|758344886|dbj|GAN11851.1| hydrolase, partial [Mucor ambiguus] 1.72689e-39	gi|848254014|gb|CP011854.1| Pseudomonas stutzeri strain SLG510A3-8, complete genome 0.0	-	sp|Q3BAI2|YCX91_PHAAO Uncharacterized protein ORF91 OS=Phalaenopsis aphrodite subsp. formosana PE=4 SV=1 6.66081e-16	tr|A0A0C9MM56|A0A0C9MM56_9FUNG Hydrolase (Fragment) OS=Mucor ambiguus GN=MAM1_1112c11465 PE=4 SV=1 1.76463e-39	GO:0009507, chloroplast;GO:0016787, hydrolase activity	-
TRINITY_DN8360_c1_g1	67.9555	31.4506	12.3388	gi|758344937|dbj|GAN11837.1| conserved hypothetical protein [Mucor ambiguus] 4.70771e-21	gi|507148296|ref|NR_103099.1| Burkholderia rhizoxinica strain HKI 454 23S ribosomal RNA gene, complete sequence 0.0	-	-	tr|A0A0C9N6Z6|A0A0C9N6Z6_9FUNG Uncharacterized protein OS=Mucor ambiguus GN=MAM1_1075c11448 PE=4 SV=1 4.77235e-21	-	-
TRINITY_DN5967_c0_g1	15.6798	42.3316	89.4743	gi|648158785|gb|KDR72521.1| hypothetical protein GALMADRAFT_228812 [Galerina marginata CBS 339.88] 0.0	-	pfam00134, Cyclin_N, Cyclin, N-terminal domain. Cyclins regulate cyclin dependent kinases (CDKs). Human CCNO is a Uracil-DNA glycosylase that is related to other cyclins. Cyclins contain two domains of similar all-alpha fold, of which this family corresponds with the N-terminal domain. 4.41219e-45	sp|P10815|CG23_SCHPO G2/mitotic-specific cyclin cdc13 OS=Schizosaccharomyces pombe (strain 972 / ATCC 24843) GN=cdc13 PE=1 SV=1 2.45186e-98	tr|A0A067SNQ7|A0A067SNQ7_9AGAR Uncharacterized protein OS=Galerina marginata CBS 339.88 GN=GALMADRAFT_228812 PE=3 SV=1 0.0	GO:0000079, regulation of cyclin-dependent protein serine/threonine kinase activity;GO:0000790, nuclear chromatin;GO:0005634, nucleus;GO:0005730, nucleolus;GO:0005737, cytoplasm;GO:0007165, signal transduction;GO:0010971, positive regulation of G2/M transition of mitotic cell cycle;GO:0034399, nuclear periphery;GO:0044732, mitotic spindle pole body;GO:0051301, cell division;GO:0061575, cyclin-dep…	K02220-ko04111 Cell cycle - yeast;ko04011 MAPK signaling pathway - yeast
TRINITY_DN7528_c0_g1	4.46768	66.5731	29.4203	-	-	-	-	-	-	-
TRINITY_DN6358_c0_g1	9.99185	196.828	92.3563	-	-	-	-	-	-	-
TRINITY_DN6436_c0_g1	1.88601	23.9655	9.96999	gi|648158131|gb|KDR71879.1| hypothetical protein GALMADRAFT_74481 [Galerina marginata CBS 339.88] 0.0	-	pfam02626, AHS2, Allophanate hydrolase subunit 2. This domain forms the second subunit of allophanate hydrolase. In yeast urea amidolyase this domain is found between pfam00289 and pfam00364. 1.89766e-38	sp|P38095|LAMA_EMENI Putative urea carboxylase OS=Emericella nidulans (strain FGSC A4 / ATCC 38163 / CBS 112.46 / NRRL 194 / M139) GN=lamA PE=2 SV=2 0.0	tr|A0A067SW10|A0A067SW10_9AGAR Uncharacterized protein OS=Galerina marginata CBS 339.88 GN=GALMADRAFT_74481 PE=4 SV=1 0.0	GO:0004075, biotin carboxylase activity;GO:0004847, urea carboxylase activity;GO:0005524, ATP binding;GO:0016787, hydrolase activity;GO:0046872, metal ion binding	K14541-ko00791 Atrazine degradation;ko00220 Arginine biosynthesis
TRINITY_DN8918_c0_g1	22.791	110.433	54.6445	gi|751696864|gb|KIM46842.1| glycoside hydrolase family 47 protein [Hebeloma cylindrosporum h7] 0.0	-	pfam01532, Glyco_hydro_47, Glycosyl hydrolase family 47. Members of this family are alpha-mannosidases that catalyze the hydrolysis of the terminal 1,2-linked alpha-D-mannose residues in the oligo-mannose oligosaccharide Man(9)(GlcNAc)(2). 3.13886e-91	sp|Q12563|MNS1B_ASPPH Mannosyl-oligosaccharide alpha-1,2-mannosidase 1B OS=Aspergillus phoenicis GN=mns1B PE=2 SV=1 2.97689e-92	tr|A0A0C2Z100|A0A0C2Z100_HEBCY alpha-1,2-Mannosidase OS=Hebeloma cylindrosporum h7 GN=M413DRAFT_440415 PE=3 SV=1 0.0	GO:0004571, mannosyl-oligosaccharide 1,2-alpha-mannosidase activity;GO:0005509, calcium ion binding;GO:0006486, protein glycosylation;GO:0008152, metabolic process;GO:0016020, membrane;GO:0060205, cytoplasmic vesicle lumen	K01230-ko00510 N-Glycan biosynthesis;ko04141 Protein processing in endoplasmic reticulum;ko00513 Various types of N-glycan biosynthesis
TRINITY_DN6602_c0_g2	2.98557	46.9218	20.9595	-	-	-	-	-	-	-
TRINITY_DN4160_c0_g1	0.0001	58.8215	11.2309	gi|1012959022|gb|KYQ33807.1| Fruiting body protein SC1 [Hypsizygus marmoreus] 1.50318e-12	-	-	sp|O74300|SC6_SCHCO Hydrophobin-6 OS=Schizophyllum commune GN=SC6 PE=3 SV=1 3.0653e-06	tr|A0A067SPQ9|A0A067SPQ9_9AGAR Uncharacterized protein OS=Galerina marginata CBS 339.88 GN=GALMADRAFT_142629 PE=4 SV=1 3.172e-10	GO:0005199, structural constituent of cell wall;GO:0005576, extracellular region;GO:0009277, fungal-type cell wall	-
TRINITY_DN8355_c0_g1	158.406	563.33	1372.77	gi|750949883|gb|KIK07756.1| hypothetical protein K443DRAFT_673022 [Laccaria amethystina LaAM-08-1] 0.0	-	-	sp|P43567|AGX1_YEAST Alanine--glyoxylate aminotransferase 1 OS=Saccharomyces cerevisiae (strain ATCC 204508 / S288c) GN=AGX1 PE=1 SV=1 3.62157e-88	tr|A0A0C9XRW4|A0A0C9XRW4_9AGAR Unplaced genomic scaffold K443scaffold_10, whole genome shotgun sequence OS=Laccaria amethystina LaAM-08-1 GN=K443DRAFT_673022 PE=3 SV=1 0.0	GO:0003824, catalytic activity;GO:0008453, alanine-glyoxylate transaminase activity;GO:0019265, glycine biosynthetic process, by transamination of glyoxylate	K00830-ko00260 Glycine, serine and threonine metabolism;ko00250 Alanine, aspartate and glutamate metabolism;ko04146 Peroxisome;ko00630 Glyoxylate and dicarboxylate metabolism;ko01200 Carbon metabolism;ko00680 Methane metabolism
TRINITY_DN9014_c1_g4	2.18014	10.6274	39.4738	gi|1012966253|gb|KYQ41002.1| hypothetical protein Hypma_04950 [Hypsizygus marmoreus] 5.29721e-55	-	-	-	tr|A0A067MLT9|A0A067MLT9_9HOMO Uncharacterized protein OS=Botryobasidium botryosum FD-172 SS1 GN=BOTBODRAFT_106834 PE=4 SV=1 2.52489e-34	-	-
TRINITY_DN8218_c1_g1	8.8809	181.262	543.405	-	-	-	-	-	-	-
TRINITY_DN6740_c0_g2	5.45895	51.1772	23.0108	gi|751743087|gb|KIM91360.1| hypothetical protein PILCRDRAFT_568 [Piloderma croceum F 1598] 6.16644e-20	-	-	-	tr|A0A0C3G519|A0A0C3G519_9HOMO Uncharacterized protein OS=Piloderma croceum F 1598 GN=PILCRDRAFT_568 PE=4 SV=1 6.25059e-20	GO:0005525, GTP binding	-
TRINITY_DN7840_c0_g1	5.65646	66.7455	158.645	gi|1012960620|gb|KYQ35393.1| hypothetical protein Hypma_10801 [Hypsizygus marmoreus] 1.28952e-136	-	pfam08292, RNA_pol_Rbc25, RNA polymerase III subunit Rpc25. Rpc25 is a strongly conserved subunit of RNA polymerase III and has homology to Rpa43 in RNA polymerase I, Rpb7 in RNA polymerase II and the archaeal RpoE subunit. Rpc25 is required for transcription initiation and is not essential for the elongating properties of RNA polymerase III. 5.81348e-21	sp|O94285|RPC8_SCHPO DNA-directed RNA polymerase III subunit rpc8 OS=Schizosaccharomyces pombe (strain 972 / ATCC 24843) GN=rpc25 PE=1 SV=1 1.70749e-50	tr|A0A067TMB3|A0A067TMB3_9AGAR Uncharacterized protein OS=Galerina marginata CBS 339.88 GN=GALMADRAFT_153413 PE=4 SV=1 1.45641e-134	GO:0000790, nuclear chromatin;GO:0001023, transcription initiation from RNA polymerase III type 2 promoter;GO:0001056, RNA polymerase III activity;GO:0003677, DNA binding;GO:0005634, nucleus;GO:0005666, DNA-directed RNA polymerase III complex;GO:0005829, cytosol;GO:0006384, transcription initiation from RNA polymerase III promoter;GO:0016021, integral component of membrane	K03022-ko00240 Pyrimidine metabolism;ko03020 RNA polymerase;ko00230 Purine metabolism
TRINITY_DN5737_c0_g1	8.50327	19.4717	44.0075	gi|1012960948|gb|KYQ35719.1| hypothetical protein Hypma_10465 [Hypsizygus marmoreus] 4.47751e-52	-	-	-	tr|A0A0C9SXC1|A0A0C9SXC1_PLICR Unplaced genomic scaffold PLICRscaffold_18, whole genome shotgun sequence OS=Plicaturopsis crispa FD-325 SS-3 GN=PLICRDRAFT_57656 PE=4 SV=1 5.41308e-48	-	-
TRINITY_DN7813_c0_g1	22.3725	1205.21	2608.07	-	-	-	-	-	-	-
TRINITY_DN9026_c1_g2	0.844551	113.721	29.5872	gi|751693737|gb|KIM43720.1| hypothetical protein M413DRAFT_387346 [Hebeloma cylindrosporum h7] 0.0	-	-	sp|Q59J82|FAD3E_MORAP Acyl-lipid omega-3 desaturase (cytochrome b5), endoplasmic reticulum OS=Mortierella alpina GN=MAW3 PE=1 SV=1 1.03712e-79	tr|A0A0C3C4D5|A0A0C3C4D5_HEBCY Uncharacterized protein OS=Hebeloma cylindrosporum h7 GN=M413DRAFT_387346 PE=4 SV=1 0.0	GO:0006629, lipid metabolic process;GO:0006636, unsaturated fatty acid biosynthetic process;GO:0016021, integral component of membrane;GO:0016717, oxidoreductase activity, acting on paired donors, with oxidation of a pair of donors resulting in the reduction of molecular oxygen to two molecules of water;GO:0036109, alpha-linolenic acid metabolic process	-
TRINITY_DN5310_c0_g1	5.94628	14.9023	30.5504	-	-	-	-	-	-	-
TRINITY_DN5317_c0_g1	39.5794	11.286	5.10788	-	-	-	-	-	-	-
TRINITY_DN10609_c0_g1	164.685	12.8286	1.50083	gi|1000875626|gb|KXN93376.1| ATP synthase subunit 9, mitochondrial [Leucoagaricus sp. SymC.cos] 2.70139e-37	gi|299737835|ref|XM_002909959.1| Coprinopsis cinerea okayama7#130 ATP synthase F0 subunit 9 ATP synthase F0 subunit 9, mRNA 4.04137e-57	-	sp|Q0H8W9|ATP9_USTMA ATP synthase subunit 9, mitochondrial OS=Ustilago maydis (strain 521 / FGSC 9021) GN=ATP9 PE=3 SV=1 4.1391e-27	tr|A0A137R1J5|A0A137R1J5_9AGAR ATP synthase subunit 9, mitochondrial OS=Leucoagaricus sp. SymC.cos GN=AN958_00297 PE=4 SV=1 2.76043e-37	GO:0005743, mitochondrial inner membrane;GO:0008289, lipid binding;GO:0015078, hydrogen ion transmembrane transporter activity;GO:0015986, ATP synthesis coupled proton transport;GO:0015991, ATP hydrolysis coupled proton transport;GO:0016021, integral component of membrane;GO:0045263, proton-transporting ATP synthase complex, coupling factor F(o)	K02128-ko00190 Oxidative phosphorylation
TRINITY_DN8623_c0_g1	36.7246	405.983	166.475	gi|914263378|gb|KNZ78386.1| 1-aminocyclopropane-1-carboxylate oxidase [Termitomyces sp. J132] 0.0	-	pfam03171, 2OG-FeII_Oxy, 2OG-Fe(II) oxygenase superfamily. This family contains members of the 2-oxoglutarate (2OG) and Fe(II)-dependent oxygenase superfamily. This family includes the C-terminal of prolyl 4-hydroxylase alpha subunit. The holoenzyme has the activity EC:1.14.11.2 catalysing the reaction: Procollagen L-proline + 2-oxoglutarate + O2 <=; procollagen trans- 4-hydroxy-L-proline + succi…	sp|P51092|LDOX_PETHY Leucoanthocyanidin dioxygenase OS=Petunia hybrida GN=ANT17 PE=2 SV=1 2.22246e-16	tr|A0A0L6WSG5|A0A0L6WSG5_9AGAR 1-aminocyclopropane-1-carboxylate oxidase OS=Termitomyces sp. J132 GN=J132_01040 PE=3 SV=1 0.0	GO:0009718, anthocyanin-containing compound biosynthetic process;GO:0016491, oxidoreductase activity;GO:0031418, L-ascorbic acid binding;GO:0046872, metal ion binding;GO:0050589, leucocyanidin oxygenase activity	-
TRINITY_DN8005_c0_g1	2.97615	63.597	334.534	gi|646312615|gb|KDQ33756.1| hypothetical protein PLEOSDRAFT_19649 [Pleurotus ostreatus PC15] 2.66759e-29	-	-	-	tr|A0A067PD04|A0A067PD04_PLEOS Uncharacterized protein OS=Pleurotus ostreatus PC15 GN=PLEOSDRAFT_19649 PE=4 SV=1 2.72589e-29	GO:0003884, D-amino-acid oxidase activity;GO:0046416, D-amino acid metabolic process;GO:0071949, FAD binding	-
TRINITY_DN8578_c1_g7	8.5641	0.0001	42.0618	-	-	-	-	-	-	-
TRINITY_DN4095_c0_g1	0.819103	26.7759	11.046	-	-	-	-	-	-	-

## Sheet: Sheet3
Table S3 Information of 255 differentially expressed genes involved transmit UV stimulation signal
id	TPM (VM)	TPM (YFB)	TPM (FB)	Accession	Description	Species
TRINITY_DN13205_c0_g1	0.0001	1.35836	0.0001	SJX61064.1	small G-protein Ras1	Sporisorium reilianum f. sp. reilianum
TRINITY_DN7963_c0_g1	30.2028	74.784	96.0365	KAF8907722.1	heterotrimeric G-protein alpha subunit	Gymnopilus junonius
TRINITY_DN6902_c0_g4	4.86348	12.7126	16.1289	XP_002340131.1	G-protein beta WD-40 repeats containing protein	Talaromyces stipitatus ATCC 10500
TRINITY_DN5540_c0_g1	64.1177	91.7594	98.4312	XP_001888946.1	heterotrimeric G-protein alpha subunit	Laccaria bicolor S238N-H82
TRINITY_DN8913_c1_g5	6.73245	13.6296	14.6108	KAA6415486.1	G- beta WD-40 repeats containing protein	Lasallia pustulata
TRINITY_DN9041_c2_g3	8.79924	20.6737	43.2995	XP_002340131.1	G-protein beta WD-40 repeats containing protein	alaromyces stipitatus ATCC 10500
TRINITY_DN9041_c2_g1	14.5229	5.62147	9.55916	KAG1821965.1	WD40-repeat-containing domain protein	Suillus subaureus
TRINITY_DN6945_c0_g1	13.123	54.8485	67.0694	XP_018078972.1	G-protein beta WD 40 repeats-containing protein	Phialocephala scopiformis
TRINITY_DN7270_c3_g3	34.3991	37.7515	41.5272	XP_033553635.1	WD40 repeat-like protein	Lindgomyces ingoldianus
TRINITY_DN7273_c2_g6	9.79637	14.7303	18.4137	XP_002340131.1	G-protein beta WD-40 repeats containing protein	Talaromyces stipitatus ATCC 10500
TRINITY_DN14830_c0_g1	1.67897	1.35836	3.33863	KAF6440618.1	G protein subunit beta 2	Rousettus aegyptiacus
TRINITY_DN12981_c0_g1	2.36109	0.469628	3.45449	AVA32057.1	G protein subunit beta 1	Homo sapiens
TRINITY_DN9089_c5_g1	16.4207	29.0908	33.5303	PCH42003.1	WD40 repeat-like protein	Wolfiporia cocos MD-104 SS10
TRINITY_DN5644_c0_g1	107.112	394.742	410.219	GAT57277.1	RING-box protein 1	Mycena chlorophos
TRINITY_DN10255_c0_g1	0.0001	0.753013	0.925587	PHT52725.1	Heat shock protein 81-3	Capsicum baccatum
TRINITY_DN13331_c0_g1	0.0001	0.0001	3.84678	XP_002288567.1	heat shock protein/chaperone	Thalassiosira pseudonana CCMP1335
TRINITY_DN2886_c0_g1	0.438358	1.30513	1.55839	KMU73358.1	heat shock protein 90	Coccidioides immitis RMSCC 3703
TRINITY_DN14659_c0_g1	0.8645	0.33802	4.94287	AAQ56218.1	heat shock protein 70	Pneumocystis murina
TRINITY_DN13641_c0_g1	1.08288	0.890328	2.18973	ACZ95781.1	heat shock protein 70	Scedosporium apiospermum
TRINITY_DN15585_c0_g1	0.0001	0.0001	3.87812	ABH04243.1	heat shock protein 90 kDa	Blastocladiella emersonii
TRINITY_DN4218_c0_g2	2.1101	4.07367	2.06599	2H53	Small Heat Shock Protein Hsp26
TRINITY_DN16415_c0_g1	0.0001	0.0001	3.00757	ABE60730.1	heat shock protein Hsp98	Trichoderma virens
TRINITY_DN11282_c0_g1	3.64751	2.45465	0.679454	XP_002175176.1	heat shock protein S	Schizosaccharomyces japonicus yFS275
TRINITY_DN1428_c0_g1	0.0001	2.67098	0.0001	OAJ41617.1	heat shock protein HSP 90-beta	Batrachochytrium dendrobatidis JEL423
TRINITY_DN346_c0_g1	0.0001	2.74808	2.88014	ABD49720.1	heat shock protein 22	Metarhizium anisopliae
TRINITY_DN15230_c0_g1	0.0001	1.76031	0.0001	CCO26394.1	Heat shock protein HSP 90-alpha	Rhizoctonia solani AG-1 IB
TRINITY_DN17871_c0_g1	0.0001	0.0001	3.84678	KWU42614.1	heat shock protein Hsp90	Rhodotorula sp. JG-1b
TRINITY_DN5168_c0_g1	13.581	42.558	50.2225	XP_001829984.1	small heat shock protein	Coprinopsis cinerea okayama7#130
TRINITY_DN14869_c0_g1	0.0001	0.0001	3.75096	KXN72841.1	heat shock protein 70	Conidiobolus coronatus NRRL 28638
TRINITY_DN15343_c0_g1	0.0001	0.0001	4.52135	BAF62730.1	heat shock protein 70	Paracoccidioides brasiliensis
TRINITY_DN4218_c0_g3	0.973469	1.02914	1.05752	KEY82049.1	heat shock protein Hsp20/Hsp26	Aspergillus fumigatus var. RP-2014
TRINITY_DN4390_c0_g1	0.0001	0.0001	11.9896	AAA35096.1	70kDal heat shock protein	Saccharomyces cerevisiae
TRINITY_DN2523_c0_g1	1.11756	0.678065	1.01818	ABD49720.1	heat shock protein 22	Metarhizium anisopliae
TRINITY_DN9538_c0_g1	0.0001	0.652828	2.4064	ACV85943.1	heat shock protein 70	Aspergillus nidulans
TRINITY_DN15706_c0_g1	0.0001	0.0001	4.48918	KKO97864.1	10 kDa heat shock protein	Trichoderma harzianum
TRINITY_DN18982_c0_g1	0.676286	0.260923	0.316029	ABD49720.1	heat shock protein 22	Metarhizium anisopliae
TRINITY_DN9777_c0_g1	0.0001	0.0001	3.138	2H50	Small Heat Shock Protein Hsp26
TRINITY_DN6586_c0_g2	10.4037	13.6769	11.5287	2H50	Small Heat Shock Protein Hsp26
TRINITY_DN6586_c0_g1	6.26768	10.5649	3.30348	2H50	Small Heat Shock Protein Hsp26
TRINITY_DN12039_c0_g1	1.32103	0.0001	0.0001	CCO27999.1	Heat shock protein HSS1	Rhizoctonia solani AG-1 IB
TRINITY_DN3943_c0_g1	0.700798	1.29891	0.61856	2H50	Small Heat Shock Protein Hsp26
TRINITY_DN13896_c0_g1	0.0001	0.0001	2.56452	CDS03201.1	Putative Heat shock protein 90-1	Lichtheimia ramosa
TRINITY_DN318_c0_g1	1.40537	0.735963	0.898611	ABW69461.1	heat shock protein 70	Arthroderma cajetanum
TRINITY_DN8844_c0_g3	6.23095	30.8244	48.6206	KYQ33760.1	Heat shock protein 12B	Hypsizygus marmoreus
TRINITY_DN8844_c0_g1	22.079	84.8896	88.102	KYQ33760.1	Heat shock protein 12B	Hypsizygus marmoreus
TRINITY_DN16804_c0_g1	0.0001	0.0001	3.1558	KAF3075721.1	cAMP-dependent protein kinase regulatory subunit	Trichoderma lentiforme
TRINITY_DN6015_c0_g1	73.869	86.7241	76.3111	RDB21530.1	cAMP-dependent protein kinase catalytic subunit PRKX	Hypsizygus marmoreus
TRINITY_DN11284_c0_g1	0.0001	0.0001	1.85532	KKO97039.1	cAMP-dependent protein kinase regulatory subunit	Trichoderma harzianum
TRINITY_DN9031_c0_g2	36.902	75.5237	74.0457	KNZ79411.1	Mitogen-activated protein kinase kinase kinase dlk-1	Termitomyces sp. J132
TRINITY_DN5274_c0_g2	28.3655	56.8818	57.3704	KAF8068611.1	mitogen activated protein kinase-like protein	Lyophyllum atratum
TRINITY_DN7039_c0_g1	35.3468	76.6764	91.2061	RDB30738.1	Mitogen-activated protein kinase	Hypsizygus marmoreus
TRINITY_DN8835_c0_g1	46.1133	95.3691	107.248	RDB23713.1	Mitogen-activated protein kinase SLT2/MPK1	Hypsizygus marmoreus
TRINITY_DN8835_c0_g3	37.3721	97.2373	77.9749	RDB23713.1	Mitogen-activated protein kinase SLT2/MPK1	Hypsizygus marmoreus
TRINITY_DN6933_c0_g1	24.9688	55.0386	63.4797	ESK87256.1	iq calmodulin-binding motif protein	Moniliophthora roreri MCA 2997
TRINITY_DN16377_c0_g1	0.878504	2.85747	0.877765	XP_016611050.1	calmodulin	Spizellomyces punctatus DAOM BR117
TRINITY_DN13887_c0_g1	0.971798	2.38508	0.0001	XP_016611050.1	calmodulin	Spizellomyces punctatus DAOM BR117
TRINITY_DN255_c0_g1	0.766585	1.4886	3.35067	XP_016611050.1	calmodulin	Spizellomyces punctatus DAOM BR117
TRINITY_DN14313_c0_g1	1.78391	0.473283	1.16058	KTW30918.1	calmodulin	Pneumocystis jirovecii RU7
TRINITY_DN8891_c1_g1	74.121	213.467	234.571	RDB28099.1	Calcium/calmodulin-dependent protein kinase type I	Hypsizygus marmoreus
TRINITY_DN5037_c0_g1	604.54	863.952	724.833	KAF6760485.1	calmodulin	Coprinellus angulatus
TRINITY_DN3162_c0_g1	0.0001	0.0001	12.4126	XP_015401808.1	calmodulin	Aspergillus nomiae NRRL 13137
TRINITY_DN15569_c0_g1	1.74045	0.0001	0.868821	XP_016611050.1	calmodulin	Spizellomyces punctatus DAOM BR117
TRINITY_DN3857_c0_g1	0.0001	0.0001	17.2112	OPB38978.1	Calcium/calmodulin-dependent protein kinase	Trichoderma guizhouense
TRINITY_DN1286_c0_g1	0.870223	0.70708	2.60646	B6QGB9.1	E3 ubiquitin ligase complex SCF subunit	Trichoderma arundinaceum
TRINITY_DN18064_c0_g1	0.0001	0.0001	4.72939	RFU80339.1	e3 ubiquitin ligase complex scf subunit scon-3	Trichoderma arundinaceum
TRINITY_DN959_c0_g1	1.20712	0.0001	4.12659	BAP73380.1	SCF E3 ubiquitin ligase complex F-box protein GRR1	Kluyveromyces marxianus
TRINITY_DN13844_c0_g1	0.0001	0.0001	4.50249	XP_013960410.1	casein kinase I	Trichoderma virens Gv29-8
TRINITY_DN7017_c2_g1	0.0001	0.0001	4.11758	XP_024404481.1	casein kinase II subunit beta-2	Trichoderma gamsii
TRINITY_DN7617_c0_g1	96.9599	90.7972	104.585	GAW07139.1	casein kinase ii beta 1 subunit	Lentinula edodes
TRINITY_DN18063_c0_g1	0.0001	0.0001	4.88523	XP_024747433.1	casein kinase II, regulatory subunit	Trichoderma citrinoviride
TRINITY_DN15337_c0_g1	0.0001	1.48998	0.0001	OAK98923.1	casein kinase-like protein subunit II beta	Stagonospora sp. SRC1lsM3a
TRINITY_DN15961_c0_g1	0.0001	0.0001	2.87213	XP_013959550.1	casein kinase II subunit alpha	Trichoderma virens Gv29-8
TRINITY_DN16075_c0_g1	0.0001	0.0001	3.52701	PNY26447.1	Casein kinase II subunit alpha	Tolypocladium capitatum
TRINITY_DN10190_c0_g1	0.0001	1.48998	0.0001	XP_023628942.1	probable glycogen synthase kinase 3 alpha	Ramularia collo-cygni
TRINITY_DN8527_c0_g1	81.5618	141.884	138.386	KNZ77303.1	F-box/WD repeat-containing protein pof10	Termitomyces sp. J132
TRINITY_DN7426_c0_g3	8.52184	17.6663	21.898	KZT05238.1	WD40 repeat-like protein	Laetiporus sulphureus 93-53
TRINITY_DN7426_c0_g2	0.0001	4.58295	0.0001	KZT05238.1	WD40 repeat-like protein	Laetiporus sulphureus 93-53
TRINITY_DN7241_c0_g1	2.90352	6.75698	6.30916	KZT05239.1	WD40 repeat-like protein	Laetiporus sulphureus 93-53
TRINITY_DN7476_c1_g7	18.1377	15.3127	23.7268	KZT05239.1	WD40 repeat-like protein	Laetiporus sulphureus 93-53
TRINITY_DN7476_c1_g6	6.38994	1.59161	3.89296	KZT05238.1	WD40 repeat-like protein	Laetiporus sulphureus 93-53
TRINITY_DN7476_c1_g5	13.1854	19.0218	35.2206	KZT05238.1	WD40 repeat-like protein	Laetiporus sulphureus 93-53
TRINITY_DN7476_c1_g1	28.052	12.3963	17.6131	KZT05238.1	WD40 repeat-like protein	Laetiporus sulphureus 93-53
TRINITY_DN7476_c1_g8	2.47762	1.42771	2.87637	KZT05238.1	WD40 repeat-like protein	Laetiporus sulphureus 93-53
TRINITY_DN7815_c2_g5	5.96408	7.45917	10.5631	KZT05238.1	WD40 repeat-like protein	Laetiporus sulphureus 93-53
TRINITY_DN8769_c1_g1	3.19549	8.18742	2.14019	KZT05238.1	WD40 repeat-like protein	Laetiporus sulphureus 93-53
TRINITY_DN7934_c0_g2	6.2631	2.23269	0.685422	KZT05238.1	WD40 repeat-like protein	Laetiporus sulphureus 93-53
TRINITY_DN7934_c0_g1	13.8302	3.85033	13.5319	KZT05239.1	WD40 repeat-like protein	Laetiporus sulphureus 93-53
TRINITY_DN17660_c0_g1	0.0001	0.0001	4.53779	XP_007264594.1	WD40 repeat-like protein	Fomitiporia mediterranea MF3/22
TRINITY_DN7602_c3_g8	4.38489	13.3717	20.1284	KZT05238.1	WD40 repeat-like protein	Laetiporus sulphureus 93-53
TRINITY_DN7602_c3_g2	7.47957	13.2246	16.3382	KZT05238.1	WD40 repeat-like protein	Laetiporus sulphureus 93-53
TRINITY_DN7602_c3_g7	2.46387	0.937569	2.48185	KZT05238.1	WD40 repeat-like protein	Laetiporus sulphureus 93-53
TRINITY_DN9041_c5_g7	1.10742	5.01237	9.67833	KZT05238.1	WD40 repeat-like protein	Laetiporus sulphureus 93-53
TRINITY_DN8364_c0_g15	8.02597	6.57716	5.053	KZT05212.1	WD40 repeat-like protein	Laetiporus sulphureus 93-53
TRINITY_DN6627_c1_g1	16.0663	30.9792	28.7811	KZT05238.1	WD40 repeat-like protein	Laetiporus sulphureus 93-53
TRINITY_DN6627_c1_g2	1.16332	5.66786	9.50267	KZT05238.1	WD40 repeat-like protein	Laetiporus sulphureus 93-53
TRINITY_DN6627_c1_g3	17.2537	14.0352	30.0239	KZT05238.1	WD40 repeat-like protein	Laetiporus sulphureus 93-53
TRINITY_DN6627_c1_g4	13.5828	34.8227	38.9762	KZT05238.1	WD40 repeat-like protein	Laetiporus sulphureus 93-53
TRINITY_DN8848_c0_g15	7.67727	3.43555	5.61985	KZT05239.1	WD40 repeat-like protein	Laetiporus sulphureus 93-53
TRINITY_DN8950_c0_g1	9.47301	194.097	85.9731	KZT05238.1	WD40 repeat-like protein	Laetiporus sulphureus 93-53
TRINITY_DN9089_c4_g1	51.6961	20.6464	25.455	OCH91393.1	WD40 repeat-like protein	Obba rivulosa
TRINITY_DN8175_c0_g4	17.1384	11.1285	11.3089	OCH91393.1	WD40 repeat-like protein	Obba rivulosa
TRINITY_DN8390_c1_g1	14.5729	16.139	18.1592	KZT05238.1	WD40 repeat-like protein	Laetiporus sulphureus 93-53
TRINITY_DN8775_c4_g8	19.4181	2.41999	12.3349	KZS89476.1	WD40 repeat-like protein	Sistotremastrum niveocremeum HHB9708
TRINITY_DN8775_c4_g1	7.40526	31.2462	35.4058	KZS97378.1	WD40 repeat-like protein	Sistotremastrum niveocremeum HHB9708
TRINITY_DN6902_c0_g2	4.15156	13.6768	29.636	KZT05212.1	WD40 repeat-like protein	Laetiporus sulphureus 93-53
TRINITY_DN7710_c1_g5	3.73143	9.41145	10.8078	PAV21616.1	WD40 domain containing protein	Pyrrhoderma noxium
TRINITY_DN7270_c1_g1	8.16277	10.3592	13.768	KZT05238.1	WD40 repeat-like protein	Laetiporus sulphureus 93-53
TRINITY_DN7426_c1_g3	19.6949	34.5737	81.8165	KZT05238.1	WD40 repeat-like protein	Laetiporus sulphureus 93-53
TRINITY_DN8769_c2_g3	1.34361	4.1652	5.44462	KZT05238.1	WD40 repeat-like protein	Laetiporus sulphureus 93-53
TRINITY_DN8498_c1_g1	35.3869	15.705	16.0116	KZT05238.1	WD40 repeat-like protein	Laetiporus sulphureus 93-53
TRINITY_DN7981_c0_g5	5.01065	3.42286	2.57455	KZT05238.1	WD40 repeat-like protein	Laetiporus sulphureus 93-53
TRINITY_DN7981_c0_g2	9.30608	4.04152	4.23775	KZT05238.1	WD40 repeat-like protein	Laetiporus sulphureus 93-53
TRINITY_DN7981_c0_g1	4.65093	15.3675	19.45	KZT05238.1	WD40 repeat-like protein	Laetiporus sulphureus 93-53
TRINITY_DN9079_c2_g2	1.06846	3.18786	5.84925	KZT05238.1	WD40 repeat-like protein	Laetiporus sulphureus 93-53
TRINITY_DN9079_c2_g1	10.365	33.9146	42.316	KZT05238.1	WD40 repeat-like protein	Laetiporus sulphureus 93-53
TRINITY_DN8599_c3_g6	3.83952	6.80761	8.90136	KZT05212.1	WD40 repeat-like protein	Laetiporus sulphureus 93-53
TRINITY_DN8099_c0_g3	8.76661	7.24524	9.55729	KZT05239.1	WD40 repeat-like protein	Laetiporus sulphureus 93-53
TRINITY_DN11710_c0_g1	0.0001	0.0001	5.14697	KAF3057915.1	WD repeat-containing protein 26	Trichoderma lentiforme
TRINITY_DN9041_c0_g1	19.8781	6.45773	16.8999	KZT05238.1	WD40 repeat-like protein	Laetiporus sulphureus 93-53
TRINITY_DN7967_c0_g1	22.4679	57.2282	60.5945	KZT05238.1	WD40 repeat-like protein	Laetiporus sulphureus 93-53
TRINITY_DN7675_c1_g2	9.24071	46.7813	62.213	OCK93691.1	WD40 repeat-like protein	Cenococcum geophilum 1.58
TRINITY_DN8558_c2_g1	0.0001	0.0001	3.36268	KZP10837.1	WD40 repeat-like protein	Fibularhizoctonia sp. CBS 109695
TRINITY_DN8294_c1_g1	17.8612	14.8503	4.42922	PCH38828.1	WD40 repeat-like protein	Wolfiporia cocos MD-104 SS10
TRINITY_DN8294_c1_g3	20.2194	18.0919	11.987	KZT05239.1	WD40 repeat-like protein	Laetiporus sulphureus 93-53
TRINITY_DN8294_c1_g4	3.28111	8.96659	11.627	KZT05238.1	WD40 repeat-like protein	Laetiporus sulphureus 93-53
TRINITY_DN8294_c1_g6	10.5779	10.1524	10.9611	PCH38828.1	WD40 repeat-like protein	Wolfiporia cocos MD-104 SS10
TRINITY_DN8294_c1_g8	6.25178	10.1917	17.598	KZT05238.1	WD40 repeat-like protein	Laetiporus sulphureus 93-53
TRINITY_DN8332_c1_g1	16.8284	20.6403	27.6243	KZT05238.1	WD40 repeat-like protein	Laetiporus sulphureus 93-53
TRINITY_DN8332_c1_g5	5.20419	25.4884	30.4761	KZT05238.1	WD40 repeat-like protein	Laetiporus sulphureus 93-53
TRINITY_DN8332_c1_g4	4.47283	12.2129	23.2	PCH38828.1	WD40 repeat-like protein	Wolfiporia cocos MD-104 SS10
TRINITY_DN8919_c2_g3	5.84954	17.5908	17.2773	KZT05238.1	WD40 repeat-like protein	Laetiporus sulphureus 93-53
TRINITY_DN8919_c2_g2	8.8805	29.2232	52.8812	KZT05238.1	WD40 repeat-like protein	Laetiporus sulphureus 93-53
TRINITY_DN8919_c2_g1	16.1435	13.6469	11.1923	KZT05238.1	WD40 repeat-like protein	Laetiporus sulphureus 93-53
TRINITY_DN8919_c2_g6	4.60038	6.76925	2.58053	KZT05238.1	WD40 repeat-like protein	Laetiporus sulphureus 93-53
TRINITY_DN8919_c2_g5	6.48655	4.01866	5.27265	KZT05238.1	WD40 repeat-like protein	Laetiporus sulphureus 93-53
TRINITY_DN8919_c2_g4	5.51436	12.1481	11.9924	KZT05238.1	WD40 repeat-like protein	Laetiporus sulphureus 93-53
TRINITY_DN8919_c2_g8	1.58408	2.92239	5.6214	KZT05238.1	WD40 repeat-like protein	Laetiporus sulphureus 93-53
TRINITY_DN9089_c0_g1	2.77584	1.23322	4.54477	KZT05238.1	WD40 repeat-like protein	Laetiporus sulphureus 93-53
TRINITY_DN9089_c0_g2	16.1718	8.72034	22.3333	KZT05238.1	WD40 repeat-like protein	Laetiporus sulphureus 93-53
TRINITY_DN7720_c1_g1	11.7924	14.5585	38.0854	KZT05238.1	WD40 repeat-like protein	Laetiporus sulphureus 93-53
TRINITY_DN8884_c1_g3	28.9164	33.5007	34.0792	PCH42003.1	WD40 repeat-like protein	Wolfiporia cocos MD-104 SS10
TRINITY_DN8884_c1_g2	3.92922	8.50262	9.07942	PCH42003.1	WD40 repeat-like protein	Wolfiporia cocos MD-104 SS10
TRINITY_DN8859_c0_g1	22.8316	18.1453	21.5008	KZT05238.1	WD40 repeat-like protein	Laetiporus sulphureus 93-53
TRINITY_DN8859_c0_g3	5.8347	14.7803	20.7266	KZT05238.1	WD40 repeat-like protein	Laetiporus sulphureus 93-53
TRINITY_DN8773_c2_g1	11.5917	12.766	14.9666	KZT05238.1	WD40 repeat-like protein	Laetiporus sulphureus 93-53
TRINITY_DN8773_c2_g3	0.755254	0.0001	6.93505	KZT05238.1	WD40 repeat-like protein	Laetiporus sulphureus 93-53
TRINITY_DN8773_c2_g2	6.57826	8.03293	14.4519	KZT05238.1	WD40 repeat-like protein	Laetiporus sulphureus 93-53
TRINITY_DN7182_c0_g1	28.4599	73.6443	70.0351	KAF7377851.1	WD40 repeat-like protein	Mycena sanguinolenta
TRINITY_DN7182_c0_g2	18.8899	21.9745	21.5979	OCH91393.1	WD40 repeat-like protein	Obba rivulosa
TRINITY_DN8861_c0_g5	10.9965	7.42018	29.0477	KZT05212.1	WD40 repeat-like protein	Laetiporus sulphureus 93-53
TRINITY_DN7704_c0_g3	170.412	491.145	600.4	KZT74698.1	WD40 repeat-like protein	Daedalea quercina L-15889
TRINITY_DN8769_c3_g10	12.0591	9.74751	20.0711	KZT05238.1	WD40 repeat-like protein	Laetiporus sulphureus 93-53
TRINITY_DN7815_c1_g1	6.52723	12.4419	15.8227	KZT05238.1	WD40 repeat-like protein	Laetiporus sulphureus 93-53
TRINITY_DN8572_c0_g3	13.3863	15.3297	17.6076	PCH38828.1	WD40 repeat-like protein	Wolfiporia cocos MD-104 SS10
TRINITY_DN9079_c3_g2	9.52296	6.35522	6.34896	KZT05239.1	WD40 repeat-like protein	Laetiporus sulphureus 93-53
TRINITY_DN8958_c0_g2	31.9643	46.5339	57.9577	KZT05238.1	WD40 repeat-like protein	Laetiporus sulphureus 93-53
TRINITY_DN8769_c3_g12	3.51031	5.72619	13.1426	KZT05239.1	WD40 repeat-like protein	Laetiporus sulphureus 93-53
TRINITY_DN7476_c0_g1	2.34648	1.80982	4.38334	TDL16446.1	WD40 repeat-like protein	Rickenella mellea
TRINITY_DN7068_c0_g2	3.68894	6.87359	20.4615	KZT05238.1	WD40 repeat-like protein	Laetiporus sulphureus 93-53
TRINITY_DN7859_c0_g1	4.23972	6.76048	6.06199	KZT05238.1	WD40 repeat-like protein	Laetiporus sulphureus 93-53
TRINITY_DN12511_c0_g1	0.0001	2.45225	0.0001	XP_007369451.1	WD40 repeat-like protein	Dichomitus squalens LYAD-421 SS1
TRINITY_DN7934_c2_g1	3.33222	6.51285	11.5301	KZT05238.1	WD40 repeat-like protein	Laetiporus sulphureus 93-53
TRINITY_DN7934_c2_g3	16.1133	10.8813	12.0584	KZT05238.1	WD40 repeat-like protein	Laetiporus sulphureus 93-53
TRINITY_DN7934_c2_g2	0.0001	7.47614	7.11261	KZT05239.1	WD40 repeat-like protein	Laetiporus sulphureus 93-53
TRINITY_DN8572_c0_g2	12.801	14.0116	9.88157	KZT05212.1	WD40 repeat-like protein	Laetiporus sulphureus 93-53
TRINITY_DN8519_c2_g1	16.0197	15.7623	19.885	KZT05238.1	WD40 repeat-like protein	Laetiporus sulphureus 93-53
TRINITY_DN7944_c1_g2	0.58174	2.31236	3.07164	KZT05239.1	WD40 repeat-like protein	Laetiporus sulphureus 93-53
TRINITY_DN15921_c0_g1	0.0001	0.0001	6.80669	XP_024748892.1	WD40 repeat-like protein	Trichoderma citrinoviride
TRINITY_DN7863_c1_g9	18.3589	7.01726	13.1579	KZT05238.1	WD40 repeat-like protein	Laetiporus sulphureus 93-53
TRINITY_DN7863_c1_g8	1.82696	3.86151	2.74705	KZT05212.1	WD40 repeat-like protein	Laetiporus sulphureus 93-53
TRINITY_DN7863_c1_g5	3.49619	5.88374	10.1508	KZT05238.1	WD40 repeat-like protein	Laetiporus sulphureus 93-53
TRINITY_DN7863_c1_g4	19.1601	4.98085	16.7777	KZT05238.1	WD40 repeat-like protein	Laetiporus sulphureus 93-53
TRINITY_DN7863_c1_g1	20.5975	20.7524	45.9196	KZT05238.1	WD40 repeat-like protein	Laetiporus sulphureus 93-53
TRINITY_DN8919_c3_g1	12.239	7.65566	9.67801	WP_011687392.1	WD40 repeat domain-containing protein	Candidatus Solibacter usitatus
TRINITY_DN8919_c3_g6	1.89163	7.52119	9.4593	PCH38828.1	WD40 repeat-like protein	Wolfiporia cocos MD-104 SS10
TRINITY_DN6488_c0_g1	7.11324	11.1436	20.6208	KZT05238.1	WD40 repeat-like protein	Laetiporus sulphureus 93-53
TRINITY_DN7602_c3_g6	5.91329	6.42137	10.912	KZT05238.1	WD40 repeat-like protein	Laetiporus sulphureus 93-53
TRINITY_DN7944_c2_g8	6.99429	15.7026	24.1106	KZT05238.1	WD40 repeat-like protein	Laetiporus sulphureus 93-53
TRINITY_DN7944_c2_g7	14.473	16.3578	12.9852	KZT05238.1	WD40 repeat-like protein	Laetiporus sulphureus 93-53
TRINITY_DN9079_c3_g3	4.42445	2.83636	11.9479	KZT05238.1	WD40 repeat-like protein	Laetiporus sulphureus 93-53
TRINITY_DN7718_c0_g1	0.0001	10.7929	10.1069	KZT05239.1	WD40 repeat-like protein	Laetiporus sulphureus 93-53
TRINITY_DN7483_c3_g3	0.0001	2.74184	0.0001	KZT05212.1	WD40 repeat-like protein	Laetiporus sulphureus 93-53
TRINITY_DN7954_c3_g1	11.5016	6.279	8.3004	OCH92380.1	WD40 repeat-like protein	Obba rivulosa
TRINITY_DN7954_c3_g2	8.63935	20.6929	28.2138	PCH42003.1	WD40 repeat-like protein	Wolfiporia cocos MD-104 SS10
TRINITY_DN8157_c0_g6	6.99223	31.9336	61.1885	KZT05238.1	WD40 repeat-like protein	Laetiporus sulphureus 93-53
TRINITY_DN8157_c0_g2	2.79455	10.1311	10.0188	KZT05238.1	WD40 repeat-like protein	Laetiporus sulphureus 93-53
TRINITY_DN8884_c0_g2	23.5107	37.7266	35.2434	KZT05238.1	WD40 repeat-like protein	Laetiporus sulphureus 93-53
TRINITY_DN8884_c0_g1	3.47637	32.8441	41.3756	KZT05238.1	WD40 repeat-like protein	Laetiporus sulphureus 93-53
TRINITY_DN7223_c1_g1	10.6307	15.9384	27.5403	KZT05238.1	WD40 repeat-like protein	Laetiporus sulphureus 93-53
TRINITY_DN8773_c3_g1	11.416	16.3271	18.2485	KZT05238.1	WD40 repeat-like protein	Laetiporus sulphureus 93-53
TRINITY_DN7665_c0_g2	0.0001	12.9028	9.10625	KZT05238.1	WD40 repeat-like protein	Laetiporus sulphureus 93-53
TRINITY_DN7665_c0_g4	4.49949	11.3746	14.5452	PVH68259.1	WD40 repeat-like protein	Cadophora sp. DSE1049
TRINITY_DN7665_c0_g5	9.27032	12.5218	14.9268	KZT05238.1	WD40 repeat-like protein	Laetiporus sulphureus 93-53
TRINITY_DN7500_c2_g1	1.46893	12.0401	11.3399	KZT05238.1	WD40 repeat-like protein	Laetiporus sulphureus 93-53
TRINITY_DN7500_c2_g4	15.8843	13.0445	38.7009	KZT05239.1	WD40 repeat-like protein	Laetiporus sulphureus 93-53
TRINITY_DN7500_c2_g5	23.5615	22.9908	46.2915	KZT05212.1	WD40 repeat-like protein	Laetiporus sulphureus 93-53
TRINITY_DN7873_c2_g2	6.85097	5.13137	14.4155	KZT05238.1	WD40 repeat-like protein	Laetiporus sulphureus 93-53
TRINITY_DN7873_c2_g1	2.00083	6.37703	5.03102	KZT05238.1	WD40 repeat-like protein	Laetiporus sulphureus 93-53
TRINITY_DN7873_c2_g6	16.3979	11.9442	26.2075	KZT05238.1	WD40 repeat-like protein	Laetiporus sulphureus 93-53
TRINITY_DN7873_c2_g4	3.4997	12.1646	18.6645	PCH38828.1	WD40 repeat-like protein	Wolfiporia cocos MD-104 SS10
TRINITY_DN9090_c1_g3	20.7094	21.9706	27.604	KZT05212.1	WD40 repeat-like protein	Laetiporus sulphureus 93-53
TRINITY_DN9090_c1_g2	11.9668	19.3968	33.4813	KZT05238.1	WD40 repeat-like protein	Laetiporus sulphureus 93-53
TRINITY_DN7718_c4_g7	1.70987	6.96656	6.90064	KZT05239.1	WD40 repeat-like protein	Laetiporus sulphureus 93-53
TRINITY_DN7718_c4_g6	3.38517	3.0265	3.39021	KZT05238.1	WD40 repeat-like protein	Laetiporus sulphureus 93-53
TRINITY_DN7718_c4_g4	2.67986	19.0775	31.1251	KZT05238.1	WD40 repeat-like protein	Laetiporus sulphureus 93-53
TRINITY_DN7718_c4_g3	3.51905	4.86479	7.64593	KZT05238.1	WD40 repeat-like protein	Laetiporus sulphureus 93-53
TRINITY_DN7718_c4_g2	12.7958	19.9926	49.9568	KZT05238.1	WD40 repeat-like protein	Laetiporus sulphureus 93-53
TRINITY_DN7475_c0_g3	288.84	550.403	738.272	KAF8677504.1	Ubiquitin-like domain	Rhizoctonia solani
TRINITY_DN7602_c2_g1	9.90269	24.9172	27.7336	KZT05238.1	WD40 repeat-like protein	Laetiporus sulphureus 93-53
TRINITY_DN7602_c2_g3	13.9865	5.80224	0.0001	KZT05212.1	WD40 repeat-like protein	Laetiporus sulphureus 93-53
TRINITY_DN7602_c2_g2	4.53584	1.96354	5.89362	KZT05238.1	WD40 repeat-like protein	Laetiporus sulphureus 93-53
TRINITY_DN12692_c0_g1	0.0001	0.0001	2.1304	EJT99405.1	WD40 repeat-like protein	Dacryopinax sp. DJM-731 SS1
TRINITY_DN7815_c2_g7	4.7643	6.35347	17.2238	PCH38828.1	WD40 repeat-like protein	Wolfiporia cocos MD-104 SS10
TRINITY_DN7815_c2_g6	6.20517	8.00336	8.6116	KZT05239.1	WD40 repeat-like protein	Laetiporus sulphureus 93-53
TRINITY_DN7815_c2_g1	2.18701	6.09145	4.80013	KZT05238.1	WD40 repeat-like protein	Laetiporus sulphureus 93-53
TRINITY_DN8181_c0_g2	23.7337	8.96822	14.7289	KZT05238.1	WD40 repeat-like protein	Laetiporus sulphureus 93-53
TRINITY_DN7270_c2_g1	22.6708	12.5267	16.7623	KZT05238.1	WD40 repeat-like protein	Laetiporus sulphureus 93-53
TRINITY_DN8083_c0_g5	9.21903	11.8149	22.0474	PCH38828.1	WD40 repeat-like protein	Wolfiporia cocos MD-104 SS10
TRINITY_DN9079_c1_g7	2.94116	14.5627	14.959	PCH38828.1	WD40 repeat-like protein	Wolfiporia cocos MD-104 SS10
TRINITY_DN8769_c3_g7	3.77696	29.5348	34.932	KZT05238.1	WD40 repeat-like protein	Laetiporus sulphureus 93-53
TRINITY_DN8769_c3_g6	0.0001	5.25772	0.0001	KZT05238.1	WD40 repeat-like protein	Laetiporus sulphureus 93-53
TRINITY_DN8769_c3_g3	3.86384	8.60035	8.30873	KZT05239.1	WD40 repeat-like protein	Laetiporus sulphureus 93-53
TRINITY_DN8769_c3_g2	5.89466	2.357	9.36466	KZT05238.1	WD40 repeat-like protein	Laetiporus sulphureus 93-53
TRINITY_DN8769_c3_g1	13.7776	2.48416	7.13155	KZT05238.1	WD40 repeat-like protein	Laetiporus sulphureus 93-53
TRINITY_DN8859_c0_g10	22.8316	18.1453	33.0626	KAG2341450.1	WD40 repeat-like protein	Suillus weaverae
TRINITY_DN7163_c2_g12	7.97202	16.3537	20.7903	PVH67421.1	WD40 repeat-like protein	Cadophora sp. DSE1049
TRINITY_DN7273_c2_g3	6.42174	3.33358	5.89652	EJD37471.1	WD40 repeat-like protein	Auricularia subglabra TFB-10046 SS5
TRINITY_DN8919_c1_g1	4.48747	13.2652	29.7907	KZT05238.1	WD40 repeat-like protein	Laetiporus sulphureus 93-53
TRINITY_DN7718_c4_g5	39.0879	9.81004	8.49345	PCH38828.1	WD40 repeat-like protein	Wolfiporia cocos MD-104 SS10
TRINITY_DN9079_c0_g1	10.1998	5.68197	7.06579	KZT05239.1	WD40 repeat-like protein	Laetiporus sulphureus 93-53
TRINITY_DN7623_c1_g3	4.00887	1.71741	1.04431	KZT05238.1	WD40 repeat-like protein	Laetiporus sulphureus 93-53
TRINITY_DN7623_c1_g2	25.0055	39.0761	55.9538	KZT05238.1	WD40 repeat-like protein	Laetiporus sulphureus 93-53
TRINITY_DN7623_c1_g6	14.9766	4.55036	16.9998	KZT05238.1	WD40 repeat-like protein	Laetiporus sulphureus 93-53
TRINITY_DN8519_c1_g2	17.0436	55.9457	77.5719	PCH42003.1	WD40 repeat-like protein	Wolfiporia cocos MD-104 SS10
TRINITY_DN8519_c1_g3	17.2183	8.48492	19.9692	XP_007369831.1	WD40 repeat-like protein	Dichomitus squalens LYAD-421 SS1
TRINITY_DN7677_c1_g1	3.33975	0.233065	1.68959	KZT05238.1	WD40 repeat-like protein	Laetiporus sulphureus 93-53
TRINITY_DN8099_c0_g2	17.2	43.5724	58.501	KZT05238.1	WD40 repeat-like protein	Laetiporus sulphureus 93-53
TRINITY_DN6627_c0_g2	9.01269	3.85272	4.20915	KZT05212.1	WD40 repeat-like protein	Laetiporus sulphureus 93-53
TRINITY_DN8976_c0_g3	8.54747	35.3386	57.2869	KZT05238.1	WD40 repeat-like protein	Laetiporus sulphureus 93-53
TRINITY_DN7944_c0_g1	2.66865	0.942961	3.38264	KZT05212.1	WD40 repeat-like protein	Laetiporus sulphureus 93-53
TRINITY_DN7863_c0_g1	0.0001	5.48907	0.0001	KZT05238.1	WD40 repeat-like protein	Laetiporus sulphureus 93-53
TRINITY_DN7509_c0_g2	3.64617	21.878	17.1121	XP_007769802.1	WD40 repeat-like protein	Coniophora puteana RWD-64-598 SS2
TRINITY_DN7906_c0_g2	18.1195	9.37332	17.7498	KZT05238.1	WD40 repeat-like protein	Laetiporus sulphureus 93-53
TRINITY_DN8986_c0_g1	22.6197	68.0696	92.8667	PCH42003.1	WD40 repeat-like protein	Wolfiporia cocos MD-104 SS10
TRINITY_DN7665_c2_g1	0.0001	1.74551	0.0001	KZT05238.1	WD40 repeat-like protein	Laetiporus sulphureus 93-53
TRINITY_DN8385_c0_g2	11.0168	17.3568	16.5895	KZT05238.1	WD40 repeat-like protein	Laetiporus sulphureus 93-53
TRINITY_DN8364_c0_g7	48.449	9.27562	10.1282	KZT05239.1	WD40 repeat-like protein	Laetiporus sulphureus 93-53
TRINITY_DN8364_c0_g5	10.0587	15.9799	17.4803	KZT05238.1	WD40 repeat-like protein	Laetiporus sulphureus 93-53
TRINITY_DN7720_c2_g1	6.79356	10.1803	10.3311	PVF94836.1	WD40 repeat-like protein	Serendipita vermifera 'subsp. bescii'
TRINITY_DN8848_c0_g1	4.86635	7.94305	13.3529	KZT05238.1	WD40 repeat-like protein	Laetiporus sulphureus 93-53
TRINITY_DN8848_c0_g6	0.48785	2.75265	1.6318	KZT05238.1	WD40 repeat-like protein	Laetiporus sulphureus 93-53
TRINITY_DN7863_c1_g2	1.83587	4.71927	6.43886	KZT05238.1	WD40 repeat-like protein	Laetiporus sulphureus 93-53
TRINITY_DN7934_c1_g1	11.2978	9.54038	10.9346	KZT05238.1	WD40 repeat-like protein	Laetiporus sulphureus 93-53
TRINITY_DN1823_c0_g1	0.403175	0.942151	0.76409	OAQ26818.1	WD40 repeat-like protein	Mortierella elongata AG-77
TRINITY_DN7906_c0_g1	6.27204	36.3019	47.6775	KZT05238.1	WD40 repeat-like protein	Laetiporus sulphureus 93-53

## Sheet: Sheet4
Table S4 Differential genes are involved in prophyrin and chlorophyll metabolic pathways
id	TPM (VM)	TPM (YFB)	TPM (FB)	KEGG gene	KEGG Definition
TRINITY_DN8358_c1_g1	15.3934	42.0898	34.2636	PPOX, hemY	oxygen-dependent protoporphyrinogen oxidase [EC:1.3.3.4]
TRINITY_DN9038_c0_g1	25.1658	64.6532	67.0858	EARS, gltX	glutamyl-tRNA synthetase [EC:6.1.1.17]
TRINITY_DN13910_c0_g1	0	0	2.55518	FXN	frataxin [EC:1.16.3.1]
TRINITY_DN9421_c0_g1	0	2.14762	0.525967	CP	ceruloplasmin [EC:1.16.3.1]
TRINITY_DN6878_c0_g1	10.8448	35.411	41.7058	hemH, FECH	ferrochelatase [EC:4.99.1.1]
TRINITY_DN5651_c0_g1	27.6608	80.6627	135.37	ALAS	E2.3.1.37 ; 5-aminolevulinate synthase [EC:2.3.1.37]
TRINITY_DN7327_c0_g2	26.3585	30.5828	49.0653	EARS, gltX	;glutamyl-tRNA synthetase [EC:6.1.1.17]
TRINITY_DN16470_c0_g1	0	1.52956	0.467286	por	E1.3.1.33 ; protochlorophyllide reductase [EC:1.3.1.33]
TRINITY_DN17945_c0_g1	0	0	2.71765	BLVRA, bvdR	biliverdin reductase [EC:1.3.1.24]
TRINITY_DN5697_c0_g1	36.8008	81.9926	87.5019	hemE, UROD	uroporphyrinogen decarboxylase [EC:4.1.1.37]
TRINITY_DN4655_c0_g1	35.5781	54.8874	55.3502		E4.4.1.17; cytochrome c heme-lyase [EC:4.4.1.17]
TRINITY_DN13424_c0_g1	0	2.0998	2.58017	chlH, bchH	magnesium chelatase subunit H [EC:6.6.1.1]
TRINITY_DN8252_c0_g3	12.4257	35.8409	32.8236	CYC	E4.4.1.17; cytochrome c heme-lyase [EC:4.4.1.17]
TRINITY_DN5758_c0_g2	33.3066	51.4637	57.3151	hemC, HMBS	hydroxymethylbilane synthase [EC:2.5.1.61]
TRINITY_DN6283_c0_g1	18.9066	21.8387	32.3812	MET1	uroporphyrin-III C-methyltransferase [EC:2.1.1.107]
TRINITY_DN9512_c0_g1	0	1.66308	0	hemL	glutamate-1-semialdehyde 2,1-aminomutase [EC:5.4.3.8]
TRINITY_DN14065_c0_g1	0	0.907324	1.47032	chlP, bchP	geranylgeranyl reductase [EC:1.3.1.83]
TRINITY_DN6438_c0_g2	68.2111	82.2059	101.293	hemB, ALAD	porphobilinogen synthase [EC:4.2.1.24]
TRINITY_DN16856_c0_g1	0	0.812896	3.99652	BLVRB	biliverdin reductase / flavin reductase [EC:1.3.1.24 1.5.1.30]
TRINITY_DN18159_c0_g1	0	0.980635	1.20573	chlI, bchI	magnesium chelatase subunit I [EC:6.6.1.1]

## Sheet: Sheet5
Table S5 Differential genes are involved in Riboflavin metabolic pathways
id	TPM (VM)	TPM (YFB)	TPM (FB)	KEGG gene	KEGG Definition
TRINITY_DN16856_c0_g1	0	0.812896	3.99652	BLVRB	biliverdin reductase / flavin reductase
TRINITY_DN8368_c0_g1	25.6348	50.622	54.7443	ribE, RIB5	riboflavin synthase [EC:2.5.1.9]
TRINITY_DN5937_c0_g1	62.8871	68.9437	78.1736	RFK, FMN1	riboflavin kinase
TRINITY_DN14070_c0_g1	0	0	2.74705	ribB, RIB3	3,4-dihydroxy 2-butanone 4-phosphate synthase [EC:4.1.99.12]
TRINITY_DN14986_c0_g1	0	2.33361	0	RIB7, arfC	2,5-diamino-6-(ribosylamino)-4(3H)-pyrimidinone 5'-phosphate reductase [EC:1.1.1.302]
TRINITY_DN4740_c0_g1	61.5179	92.4779	99.9323	ribB, RIB3	3,4-dihydroxy 2-butanone 4-phosphate synthase [EC:4.1.99.12]
TRINITY_DN15782_c0_g1	0	0	4.21489	TYR	tyrosinase [EC:1.14.18.1]
TRINITY_DN8230_c0_g2	1.22154	394.178	274.516	TYR	tyrosinase [EC:1.14.18.1]
TRINITY_DN8126_c1_g1	70.0018	166.395	215.731	ribA, RIB1	GTP cyclohydrolase II [EC:3.5.4.25]
TRINITY_DN7150_c0_g1	29.7577	71.8284	53.8208	ribH, RIB4	6,7-dimethyl-8-ribityllumazine synthase [EC:2.5.1.78]
TRINITY_DN872_c0_g1	0	0	5.50229	ribH, RIB4	6,7-dimethyl-8-ribityllumazine synthase [EC:2.5.1.78]

## Sheet: Sheet6
Table S6 Differential genes are involved in cell cycle pathways
id	TPM (VM)	TPM (YFB)	TPM (FB)	KEGG gene	KEGG Definition
TRINITY_DN8752_c0_g1	10.0425	22.7238	32.1127	ORC3	origin recognition complex subunit 3
TRINITY_DN6178_c0_g1	6.84475	20.9978	25.1052	CDC45	cell division control protein 45
TRINITY_DN5796_c0_g1	17.9	35.1717	46.5529	MET30	F-box and WD-40 domain protein MET30
TRINITY_DN7588_c0_g1	30.1072	52.335	54.12	MET30	F-box and WD-40 domain protein MET30
TRINITY_DN8358_c1_g4	4.79088	14.6497	12.9755	YCG1, CAPG	condensin complex subunit 3
TRINITY_DN6466_c0_g1	13.2901	24.0552	25.4632	CHK1	serine/threonine-protein kinase Chk1 [EC:2.7.11.1]
TRINITY_DN4971_c0_g2	6.96216	11.6429	15.3116	DBF4	regulatory subunit for Cdc7p protein kinase
TRINITY_DN6062_c0_g1	9.99418	11.939	12.7954	DBF4	regulatory subunit for Cdc7p protein kinase
TRINITY_DN14325_c0_g1	0	0	3.90818	CKS1	cyclin-dependent kinase regulatory subunit CKS1
TRINITY_DN8166_c0_g2	21.8085	51.4627	61.2536	DYRK2_3_4	dual specificity tyrosine-phosphorylation-regulated kinase 2/3/4 [EC:2.7.12.1]
TRINITY_DN18064_c0_g1	0	0	4.72939	SKP1, CBF3D	S-phase kinase-associated protein 1
TRINITY_DN7393_c0_g1	18.8693	50.3351	93.8008	PHO81	CDK inhibitor PHO81
TRINITY_DN5967_c0_g1	15.6798	42.3316	89.4743	CLB1_2	G2/mitotic-specific cyclin 1/2
TRINITY_DN15199_c0_g1	0	0	3.94876	SWI5	regulatory protein SWI5
TRINITY_DN5927_c0_g1	12.3644	26.7387	29.5795	CDC6	cell division control protein 6
TRINITY_DN7146_c0_g3	17.3923	39.3904	43.7298	MCM7, CDC47	DNA replication licensing factor MCM7 [EC:3.6.4.12]
TRINITY_DN7751_c0_g4	19.4183	30.4945	36.4391	BUB1	checkpoint serine/threonine-protein kinase [EC:2.7.11.1]
TRINITY_DN7562_c1_g1	7.41264	38.2274	22.1088	DAM1	DASH complex subunit DAM1
TRINITY_DN6031_c0_g1	18.3792	36.8843	44.0383	SCC1, MCD1, RAD21	cohesin complex subunit SCC1
TRINITY_DN8784_c0_g2	29.6636	42.9744	37.7122	APC1	anaphase-promoting complex subunit 1
TRINITY_DN5108_c0_g1	8.51341	8.53761	14.6247	MCM6	DNA replication licensing factor MCM6 [EC:3.6.4.12]
TRINITY_DN7782_c0_g2	53.7977	113.478	84.7823	TUP1	glucose repression regulatory protein TUP1
TRINITY_DN5752_c0_g1	41.3786	64.9769	86.255	CUL1, CDC53	cullin 1
TRINITY_DN8044_c0_g1	11.5149	83.3516	67.0646	MCM4, CDC54	DNA replication licensing factor MCM4 [EC:3.6.4.12]
TRINITY_DN14910_c0_g1	0	0	2.44994	DAM1	DASH complex subunit DAM1
TRINITY_DN9025_c0_g1	4.4405	6.97896	17.0083	YCG1, CAPG	condensin complex subunit 3
TRINITY_DN6193_c0_g1	102.447	298.21	432.797	SSN6	glucose repression mediator protein
TRINITY_DN7751_c0_g5	6.52336	3.71591	7.87007	MAD3	spindle assembly checkpoint component MAD3
TRINITY_DN17155_c0_g1	0	0.191971	3.23509	APC11	anaphase-promoting complex subunit 11
TRINITY_DN6142_c0_g1	38.0083	117.217	154.263	CAK1	serine/threonine-protein kinase CAK1 [EC:2.7.11.22]
TRINITY_DN8921_c0_g1	17.8107	14.6104	17.7704	APC3, CDC27	anaphase-promoting complex subunit 3
TRINITY_DN6708_c0_g1	13.479	18.1135	18.1509	SMC1	structural maintenance of chromosome 1
TRINITY_DN7852_c0_g1	25.1895	73.1239	66.5896	CDC15	cell division control protein CDC15 [EC:2.7.11.1]
TRINITY_DN11926_c0_g1	0	0	2.80481	MOB1, Mats	MOB kinase activator 1
TRINITY_DN8888_c0_g1	13.0957	28.6509	36.0326	SCC2, NIPBL	cohesin loading factor subunit SCC2
TRINITY_DN8631_c0_g1	2.1889	9.54764	14.7511	YCS4, CNAP1, CAPD2	condensin complex subunit 1
TRINITY_DN8728_c0_g1	50.7168	228.448	270.065	BUB2	cell cycle arrest protein BUB2
TRINITY_DN7910_c0_g2	16.9929	12.7606	14.1529	LTE1	Gdp/GTP exchange factor required for growth at low temperatures
TRINITY_DN7807_c1_g2	10.9904	9.31799	11.9092	ORC4	origin recognition complex subunit 4
TRINITY_DN7801_c0_g1	6.52595	13.3112	12.7602	MCM5, CDC46	DNA replication licensing factor MCM5 [EC:3.6.4.12]
TRINITY_DN6594_c0_g1	32.9251	90.407	109.391	GRR1	F-box and leucine-rich repeat protein GRR1
TRINITY_DN8408_c0_g2	9.37611	11.6576	13.2404	RAD9	DNA repair protein RAD9
TRINITY_DN8818_c0_g2	46.3737	105.717	124.252	CDC4	F-box and WD-40 domain protein CDC4
TRINITY_DN6787_c0_g1	34.7866	90.8227	106.767	RAD53	ser/thr/tyr protein kinase RAD53 [EC:2.7.11.-]
TRINITY_DN890_c0_g1	0	0	3.06183	PPP2C	serine/threonine-protein phosphatase 2A catalytic subunit [EC:3.1.3.16]
TRINITY_DN9577_c0_g1	0	0	2.69418	APC5	anaphase-promoting complex subunit 5
TRINITY_DN6596_c0_g1	14.7037	37.1828	45.2676	SWE1	mitosis inhibitor protein kinase SWE1 [EC:2.7.11.1]
TRINITY_DN924_c0_g1	0	0	2.12705	RBX1, ROC1	RING-box protein 1
TRINITY_DN7946_c0_g1	64.9082	105.911	109.807	APC6, CDC16	anaphase-promoting complex subunit 6
TRINITY_DN7591_c0_g1	7.40265	7.4166	9.66822	HRAD17, RAD24	cell cycle checkpoint protein
TRINITY_DN8153_c0_g2	65.5009	127.241	132.179	MCM1	pheromone receptor transcription factor
TRINITY_DN8926_c1_g2	37.895	38.6678	58.1205	SMC4	structural maintenance of chromosome 4
TRINITY_DN15285_c0_g1	0	0	2.7354	BUB3	cell cycle arrest protein BUB3
TRINITY_DN5898_c0_g1	59.0146	147.663	159.542	PPP2R1	serine/threonine-protein phosphatase 2A regulatory subunit A
TRINITY_DN7979_c0_g1	26.4217	217.025	391.277	CDC7	cell division control protein 7 [EC:2.7.11.1]
TRINITY_DN8833_c0_g1	24.2377	180.989	394.578	PRMT5, HSL7	type II protein arginine methyltransferase [EC:2.1.1.320]
TRINITY_DN8957_c0_g2	6.51185	11.7581	16.5753	STAG1_2, SCC3, IRR1	cohesin complex subunit SA-1/2
TRINITY_DN5327_c0_g1	37.1126	145.485	148.497	TEM1	Gtp-binding protein of the ras superfamily involved in termination of M-phase
TRINITY_DN7549_c0_g1	7.71361	51.5736	113.102	HSL1	serine/threonine-protein kinase HSL1, negative regulator of Swe1 kinase [EC:2.7.11.-]
TRINITY_DN6799_c0_g1	5.05113	12.2052	16.5243	TTK, MPS1	serine/threonine-protein kinase TTK/MPS1 [EC:2.7.12.1]
TRINITY_DN7002_c1_g1	11.5713	29.1966	32.5308	MAD1	mitotic spindle assembly checkpoint protein MAD1
TRINITY_DN7625_c1_g1	44.563	81.5941	85.519	APC8, CDC23	anaphase-promoting complex subunit 8
TRINITY_DN17557_c0_g1	0	0	4.32765	MAD1	mitotic spindle assembly checkpoint protein MAD1
TRINITY_DN8414_c0_g1	17.5711	65.5733	59.1495	SMC2	structural maintenance of chromosome 2
TRINITY_DN8510_c0_g1	60.2239	267.221	292.897	MOB1, Mats	MOB kinase activator 1
TRINITY_DN7834_c0_g1	63.1894	207.14	238.905	PPP2R2	serine/threonine-protein phosphatase 2A regulatory subunit B
TRINITY_DN19879_c0_g1	0.281475	1.07678	1.0391	APC5	anaphase-promoting complex subunit 5
TRINITY_DN8547_c6_g1	49.9664	144.368	150.355	PHO85	negative regulator of the PHO system [EC:2.7.11.22]
TRINITY_DN9930_c0_g1	0	0	2.81599	SCC1, MCD1, RAD21	cohesin complex subunit SCC1
TRINITY_DN8600_c0_g3	19.8675	25.7834	28.6155	SMC3, CSPG6	structural maintenance of chromosome 3 (chondroitin sulfate proteoglycan 6)
TRINITY_DN7203_c0_g1	16.5935	18.3917	19.034	APC2	anaphase-promoting complex subunit 2
TRINITY_DN5175_c0_g1	17.9163	45.3199	57.0243	CDH1	cell division cycle 20-like protein 1, cofactor of APC complex
TRINITY_DN5922_c0_g1	16.2143	24.116	28.9102	MIH1	M-phase inducer tyrosine phosphatase [EC:3.1.3.48]
TRINITY_DN5950_c0_g1	3.1041	7.97471	11.6191	ORC1	origin recognition complex subunit 1
TRINITY_DN5736_c0_g2	14.532	10.3642	10.6834	MCM3	DNA replication licensing factor MCM3 [EC:3.6.4.12]
TRINITY_DN5299_c0_g2	3.53976	5.22385	7.2341	BRRN1, BRN1, CAPH	condensin complex subunit 2

## Sheet: Sheet7
Table S7 The DEGs validated by qRT-PCR
Gene ID	RNA-Seq(log2FC)			qRT-PCR(log2FC)			Description
	YFB.vs.FB	VM.vs.YFB	VM.vs.FB	YFB.vs.FB	VM.vs.YFB	VM.vs.FB
TRINITY_DN8789_c0_g1	-1.88527	-1.03392	-2.91919	-0.782222	-7.02	-7.80222	glutathione reductase
TRINITY_DN8547_c2_g1	1.40221	-4.57316	-3.17095	0.256667	-6.98333	-6.72667	catalase
TRINITY_DN6627_c1_g6	-1.14975	-0.74417	-4.18244	-1.10556	-5.88444	-6.99	WD40 repeat-like
TRINITY_DN9044_c1_g2	-1.11101	-1.37739	-2.4884	-0.487778	-6.41333	-6.90111	proteasome
TRINITY_DN7303_c1_g3	-1.08151	-1.5928	-2.6743	-1.96111	-6.23444	-8.19556	heat shock protein
TRINITY_DN9018_c2_g2	-1.54301	-1.36507	-2.90808	-1.44444	-5.52	-6.96444	metalloprotease
TRINITY_DN8731_c0_g1	-1.00456	-2.46783	-3.47239	-1.78	-6.42778	-8.20778	alpha/beta-hydrolase
TRINITY_DN7896_c1_g2	-2.6374	-4.89936	-7.53676	-1.88444	-3.92889	-5.81333	fungal hydrophobin
TRINITY_DN9092_c2_g2	1.91769	5.0252	6.94289	1.49889	6.98667	8.48556	transcription factor
TRINITY_DN7549_c0_g1	-1.13292	-2.74115	-3.87407	-2.44111	-5.46778	-7.90889	Serine Pkinase
TRINITY_DN5013_c0_g1	-1.42881	-3.23806	-4.66687	-1.21778	-5.26	-6.47778	ATP synthase
TRINITY_DN7093_c0_g1	1.88684	-6.63249	-4.74565	0.474444	-5.27667	-4.80222	lectin
TRINITY_DN6978_c0_g2	-1.48527	-8.47766	-9.96293	-0.964444	-7.69	-8.65444	chitinase
TRINITY_DN5317_c0_g1	1.14374	1.81021	2.95395	3.55222	2.61889	6.17111	ubiquitin
TRINITY_DN9062_c1_g2	1.00478	-3.58666	-2.58187	0.287778	-8.68111	-8.39333	lipase
TRINITY_DN5196_c0_g1	-1.38407	-2.12454	-3.50861	-0.16	-2.80111	-2.96111	cyclin-like protein
TRINITY_DN5967_c0_g1	-1.07974	-1.43283	-2.51257	-0.498889	-2.80667	-3.30556	cyclin-like protein
TRINITY_DN7035_c0_g1	-1.27425	-1.94522	-3.21946	-0.118889	-1.68889	-1.80778	sexual conjugation
TRINITY_DN6482_c0_g1	1.45628	-4.34018	-2.88391	0.15	-2.34	-2.48778	WD40 repeat-like
TRINITY_DN5007_c0_g1	-1.71598	3.00992	1.29394	-0.226667	0.203333	-0.0233333	glycoside hydrolase
TRINITY_DN5287_c0_g1	1.14535	-5.24523	-4.09988	0.485556	-3.47	-2.98444	fungal hydrophobin
TRINITY_DN5245_c0_g1	1.00009	-5.6551	-4.65501	0.144444	-5.75222	-5.60778	heat shock protein
